# Supplementary material for: Comprehensive identification of essential Staphylococcus aureus genes using Transposon-Mediated Differential Hybridisation (TMDH)
Source: BMC Genomics. 2009 Jul 1;10:291. doi: 10.1186/1471-2164-10-291 (PMC2721850; doi:10.1186/1471-2164-10-291)
Supplement: Additional file 1 — Essential S. aureus genes, and comparison with the essential gene complement of B. subtilis and previous S. aureus essential gene studies. A comprehensive list of S. aureus essential genes identified in this study. The names Bae, Ko, Forsyth and Ji refer to the primary authors of previously published S. aureus essential gene studies[13,19-21]. The B. subtilis essential gene data is derived from the study of Kobayashi et al. [4]. [file 1471-2164-10-291-S1.xls]

## Sheet: S.aureus essential gene list
Category	NCTC gene	Essential in S.aureus	Essential by Automated TMDH	Informative oligos	Score	Product	Length	MW2 gene	Mu50 gene	N315 gene	Ji gene	B.subtilis gene	Bae Essential List	Bae Insert	Ko Essential List	Forsyth Essential List	Ji phenotype	Essential in B.subtilis	Insert	KEGG Pathway	xBASE link	KEGG link
DNA metabolism
DNA replication	SAOUHSC_00001	y	y	44	-22	chromosomal replication initiator protein DnaA	1362	dnaA	SAV0001	dnaA	DNAA	dnaA	y		n	y	lethal	y		Replication complex	Alignment	KEGG
DNA replication	SAOUHSC_00002	y	y	36	-26	DNA polymerase III, beta subunit	1134	dnaN	SAV0002	dnaN		dnaN	y		n	n		y		2.7.7.7 DNA-directed DNA polymerase -!- DNA polymerase [PATH:sao03030]	Alignment	KEGG
DNA replication	SAOUHSC_00018	y	y	40	-23	replicative DNA helicase	1401	dnaC	SAV0016	dnaC	DNAC	dnaC	y		n	y	lethal	y		3.6.1.- -!- Replication complex	Alignment	KEGG
DNA replication	SAOUHSC_00349	y	y	19	-13	bacteriophage L54a, single-stranded DNA binding protein	504	ssb	SAV0366	ssb		ssb	y		y	n		y		Replication complex	Alignment	KEGG
DNA replication	SAOUHSC_00442	y	y	52	-28	DNA polymerase III, gamma and tau subunits, putative	1674	dnaX	SAV0478	dnaX	dnaX	dnaX	y		n	y	defect	y		2.7.7.7 DNA-directed DNA polymerase -!- Purine metabolism [PATH:sao00230] -!- Pyrimidine metabolism [PATH:sao00240] -!- DNA polymerase [PATH:sao03030]	Alignment	KEGG
DNA replication	SAOUHSC_00454	y	y	28	-7	DNA polymerase III, delta prime subunit, putative	840	holB	SAV0484	holB		holB	y		n	n		y		2.7.7.7 DNA-directed DNA polymerase -!- Purine metabolism [PATH:sao00230] -!- Pyrimidine metabolism [PATH:sao00240] -!- DNA polymerase [PATH:sao03030]	Alignment	KEGG
DNA replication	SAOUHSC_01179	y	y	87	-67	primosomal protein N	2409	priA	SAV1212	priA		priA	y		y	n		y		Replication complex	Alignment	KEGG
DNA replication	SAOUHSC_01241	y	y	143	-115	DNA polymerase III, alpha subunit, Gram-positive type	4311	polC	SAV1264	polC		polC	y		n	y		y		2.7.7.7 DNA-directed DNA polymerase -!- Purine metabolism [PATH:sao00230] -!- Pyrimidine metabolism [PATH:sao00240] -!- DNA polymerase [PATH:sao03030]	Alignment	KEGG
DNA replication	SAOUHSC_01470	y	y	14	-4	conserved hypothetical protein	687	MW1343	SAV1453	SA1286		dnaD	y		n	n		y		Other replication, recombination and repair proteins	Alignment	KEGG
DNA replication	SAOUHSC_01663	y	y	49	-41	DNA primase, putative	1800	dnaG	SAV1562	dnaG		dnaG	y		y	n		y		Replication complex	Alignment	KEGG
DNA replication	SAOUHSC_01690	y	y	27	-20	conserved hypothetical protein	975	MW1538	SAV1587	SA1415		yqeN	y		n	n		y		Purine metabolism [PATH:sao00230] -!- Pyrimidine metabolism [PATH:sao00240] -!- DNA polymerase [PATH:sao03030]	Alignment	KEGG
DNA replication	SAOUHSC_01791	y	y	20	-11	conserved hypothetical protein	921	dnaI	SAV1684	dnaI		dnaI	y		n	n		y		Replication complex	Alignment	KEGG
DNA replication	SAOUHSC_01792	y	y	42	-35	conserved hypothetical protein	1401	dnaB	SAV1685	dnaB		dnaB	y		n	n		y		Replication complex	Alignment	KEGG
DNA replication	SAOUHSC_01811	y	y	110	-92	DNA polymerase III, alpha subunit superfamily	3198	dnaE	SAV1703	dnaE		dnaE	y		n	y		y		2.7.7.7 DNA-directed DNA polymerase -!- Purine metabolism [PATH:sao00230] -!- Pyrimidine metabolism [PATH:sao00240] -!- DNA polymerase [PATH:sao03030]	Alignment	KEGG
DNA replication	SAOUHSC_02122	y	y	67	-52	DNA ligase, NAD-dependent	2004	lig	SAV1904	lig		ligA	y		y	y		y		6.5.1.2 DNA ligase (NAD+) -!- Other replication, recombination and repair proteins	Alignment	KEGG
DNA replication	SAOUHSC_02123	y	y	70	-45	ATP-dependent DNA helicase PcrA	2193	pcrA	SAV1905	pcrA	pcrA	pcrA	y		n	y	lethal	y	Y 2121/2193	3.6.1.- -!- Other replication, recombination and repair proteins	Alignment	KEGG
DNA packaging and segregation	SAOUHSC_00005	y	y	53	-38	DNA gyrase, B subunit	1935	gyrB	SAV0005	gyrB		gyrB	y		n	y		y		5.99.1.3 DNA topoisomerase (ATP-hydrolysing) -!- Replication complex	Alignment	KEGG
DNA packaging and segregation	SAOUHSC_00006	y	y	96	-69	DNA gyrase, A subunit	2664	gyrA	SAV0006	gyrA		gyrA	n	2644/2670	n	y		y		5.99.1.3 DNA topoisomerase (ATP-hydrolysing) -!- Replication complex	Alignment	KEGG
DNA packaging and segregation	SAOUHSC_01204	n	n	99	38	SMC family, C-terminal domain family	3567	smc	SAV1234	smc		smc	n	3519/3567	n	y		y		Cell division	Alignment	KEGG
DNA packaging and segregation	SAOUHSC_01222	y	y	59	-37	DNA topoisomerase I	2076	MW1133	SAV1250	SA1093		topA	n	2032/2070 2070/2070	y	n		y		5.99.1.2 DNA topoisomerase -!- Replication complex	Alignment	KEGG
DNA packaging and segregation	SAOUHSC_01351	y	y	66	-44	DNA topoisomerase IV, B subunit	1992	parE	SAV1354	parE		parE	y		n	y		y	Y 1917/1998	Replication complex	Alignment	KEGG
DNA packaging and segregation	SAOUHSC_01352	y	y	81	-60	DNA topoisomerase IV, A subunit	2403	parC	SAV1355	parC		parC	n	2111/2403	n	y		y		Replication complex	Alignment	KEGG
DNA packaging and segregation	SAOUHSC_01490	y	y	9	-7	DNA-binding protein HU, putative	273	hu	SAV1473	hu		hbs	y		n	n		y		Other replication, recombination and repair proteins	Alignment	KEGG
DNA packaging and segregation	SAOUHSC_01588	n	n	12	5	conserved hypothetical protein	543	MW1448	SAV1494	SA1325		ypuH	n	241/543	n	n		y		Cell division	Alignment	KEGG
DNA packaging and segregation	SAOUHSC_01589	n	n	22	13	conserved hypothetical protein	732	MW1449	SAV1495	SA1326		ypuG	n	141/756 116/756 30/756	n	n		y		Cell division	Alignment	KEGG
DNA packaging and segregation	SAOUHSC_01750	y	y	36	-4	Holliday junction DNA helicase RuvB	1005	ruvB	SAV1641	ruvB		ruvB	y		n	n		n		Other replication, recombination and repair proteins	Alignment	KEGG
DNA packaging and segregation	SAOUHSC_01751	y	y	19	-8	Holliday junction DNA helicase RuvA	603	ruvA	SAV1642	ruvA		ruvA	y		n	n		n		Other replication, recombination and repair proteins	Alignment	KEGG
DNA packaging and segregation	SAOUHSC_01466	y	y	18	-7	conserved hypothetical protein	678	recU	SAV1449	recU		recU	y		n	n		n		Other replication, recombination and repair proteins	Alignment	KEGG
DNA packaging and segregation	SAOUHSC_01720	y	n	10	5	conserved hypothetical protein	429	MW1566	SAV1616	SA1444		yrrK	n	91/372	n	n		n		Other replication, recombination and repair proteins	Alignment	KEGG
DNA packaging and segregation	SAOUHSC_02791	y	n	4	0	pyrophosphohydrolase, putative	393	MW2410	SAV2490	SA2278		yvcI	n	377/393	n	n		n		Other replication, recombination and repair proteins	Alignment	KEGG
RNA metabolism
Basic transcription machinery	SAOUHSC_00524	y	y	123	-65	RNA polymerase beta chain, putative	3411	rpoB	SAV0542	rpoB	rpoB	rpoB	y		n	n	lethal	y		2.7.7.6 DNA-directed RNA polymerase -!- Purine metabolism [PATH:sao00230] -!- Pyrimidine metabolism [PATH:sao00240] -!- RNA polymerase [PATH:sao03020]	Alignment	KEGG
Basic transcription machinery	SAOUHSC_00525	y	y	142	-91	DNA directed RNA polymerase beta-prime chain, putative	3597	rpoC	SAV0543	rpoC	rpoC	rpoC	y		n	y	lethal	y	Y 3552/3624	2.7.7.6 DNA-directed RNA polymerase -!- Purine metabolism [PATH:sao00230] -!- Pyrimidine metabolism [PATH:sao00240] -!- RNA polymerase [PATH:sao03020]	Alignment	KEGG
Basic transcription machinery	SAOUHSC_01662	y	y	27	-19	RNA polymerase sigma factor, putative	1107	sigA	SAV1561	sigA		sigA	y		y	n		y		RNA polymerase [PATH:sao03020]	Alignment	KEGG
Basic transcription machinery	SAOUHSC_02485	y	y	36	-32	DNA-directed RNA polymerase alpha chain, putative	945	rpoA	SAV2224	rpoA	rpoA	rpoA	y		n	y	lethal	y		Purine metabolism [PATH:sao00230] -!- Pyrimidine metabolism [PATH:sao00240] -!- RNA polymerase [PATH:sao03020]	Alignment	KEGG
RNA modification	SAOUHSC_01035	y	y	52	-33	conserved hypothetical protein	1698	MW0972	SAV1089	SA0940	ykqC	ykqC	n	1694/1698	n	y	lethal	y		Unknown	Alignment	KEGG
RNA modification	SAOUHSC_01203	n	n	15	14	ribonuclease III, putative	732	rnc	SAV1233	rnc		rnc	n	705/732	y	n		y		3.1.26.3 ribonuclease III -!- Other translation proteins	Alignment	KEGG
RNA modification	SAOUHSC_01209	y	y	11	-10	conserved hypothetical protein	504	rimM	SAV1239	rimM		rimM	y		n	n		n		Other translation proteins	Alignment	KEGG
RNA modification	SAOUHSC_01210	y	y	10	-4	tRNA (guanine-N1)-methyltransferase	738	trmD	SAV1240	trmD		trmD	n	721/738	n	y		y	Y 712/738	2.1.1.31 tRNA (guanine-N1-)-methyltransferase -!- Other translation proteins	Alignment	KEGG
RNA modification	SAOUHSC_01252	y	y	51	-39	conserved hypothetical protein	1572	MW1158	SAV1275	SA1118		ymfA	y		n	y		n		Unknown	Alignment	KEGG
RNA modification	SAOUHSC_01474	y	y	30	-28	conserved hypothetical protein	1101	MW1347	SAV1457	SA1290		cca	y		n	n		y		Other translation proteins	Alignment	KEGG
RNA modification	SAOUHSC_01598	y	y	17	-16	AtsA/ElaC family protein	921	MW1458	SAV1504	SA1335		yqjK	y		n	n		y		Unknown	Alignment	KEGG
RNA modification	SAOUHSC_01725	y	y	24	-16	tRNA methyl transferase, putative	774	MW1571	SAV1621	SA1449		trmU	y		n	y		y		Other translation proteins	Alignment	KEGG
RNA modification	SAOUHSC_01726	y	y	14	-13	(5-methylaminomethyl-2-thiouridylate)- methyltransferase	303	MW1571	SAV1621	SA1449		trmU	y		n	y		y		Other translation proteins	Alignment	KEGG
RNA modification	SAOUHSC_01988	n	n	12	5	conserved hypothetical protein	471	MW1796	SAV1855	SA1672		cspR	y		n	n		y		Other translation proteins	Alignment	KEGG
RNA modification	SAOUHSC_03053	y	y	50	-17	tRNA modification GTPase TrmE	1380	thdF	SAV2712	thdF		thdF	n	1171/1380 857/1380 745/1380 500/1380 425/1380	n	n		n		Unknown	Alignment	KEGG
RNA modification	SAOUHSC_03054	y	y	12	-8	ribonuclease P protein component	354	rnpA		rnpA	rnpA	rnpA	y		y	n	defect	y		3.1.26.5 ribonuclease P -!- Other translation proteins
																					Alignment	KEGG
RNA regulation	SAOUHSC_00020	y	y	13	-10	two-component response regulator, putative	702	vicR	SAV0018	vicR		yycF	y		n	n		y		Two-component system [PATH:sao02020]	Alignment	KEGG
RNA regulation	SAOUHSC_00021	y	y	64	-50	sensory box histidine kinase VicK, putative	1827	vicK	SAV0019	vicK		yycG	y		n	n		y		2.7.13.3 histidine kinase -!- OmpR family -!- Two-component system [PATH:sao02020] -!- Sensor histidine kinase	Alignment	KEGG
RNA regulation	SAOUHSC_01243	y	y	35	-25	transcription termination-antitermination factor, putative	1176	nusA	SAV1266	nusA		nusA	y		y	n		y		Other transcription related proteins	Alignment	KEGG
RNA regulation	SAOUHSC_01592	y	n	8	0	transcriptional regulator, Fur, putative	450	MW1452	SAV1498	SA1329		fur	y		n	n		n	Y 448/450		Alignment	KEGG
RNA regulation	SAOUHSC_00620	y	n	4	1	staphylococcal accessory regulator T, putative	375	sarA	SAV0616	sarA			n	107/375	n	n				Unknown	Alignment	KEGG
RNA regulation	SAOUHSC_00803	y	n	64	23	ribonuclease R, putative	2373	rnr	SAV0780	rnr		rnr	y		n	n		n		Unknown	Alignment	KEGG
RNA regulation	SAOUHSC_00934	y	n	8	1	conserved hypothetical protein	396	MW0879	SAV0997	SA0856		yjbD	y		n	n		n		Unknown	Alignment	KEGG
RNA regulation	SAOUHSC_01285	y	y	9	-6	conserved hypothetical protein	369	glnR	SAV1309	glnR		glnR	y		n	n		n		MerR family transcriptional regulator, glutamine	Alignment	KEGG
RNA regulation	SAOUHSC_01361	y	y	33	-12	transcriptional regulator, putative	984	msrR	SAV1362	msrR		yvhJ	n		n	n		n		Unknown	Alignment	KEGG
RNA regulation	SAOUHSC_01333	y	y	8	-4	LexA repressor	624	lexA	SAV1339	lexA		lexA	y		n	n		n		Unknown	Alignment	KEGG
RNA regulation	SAOUHSC_01714	y	n	4	0	transcription elongation factor GreA	477	greA	SAV1610	greA		greA	n	386/477	y	n		n		Other transcription related proteins	Alignment	KEGG
Protein synthesis
Ribosomal proteins	SAOUHSC_00017	n	n	9	2	ribosomal protein L9	453	rplI	SAV0015	rplI		rplI	y		n	y		y	Y 89/447 and 350/447	Ribosome [PATH:sao03010]	Alignment	KEGG
Ribosomal proteins	SAOUHSC_00348	y	y	11	-4	ribosomal protein S6	297	rpsF	SAV0365	rpsF	rpsF	rpsF	y		n	n	lethal	y		Ribosome [PATH:sao03010]	Alignment	KEGG
Ribosomal proteins	SAOUHSC_00350	y	n	6	-3	ribosomal protein S18	243	rpsR	SAV0367	rpsR	rpsR	rpsR	y		n	y	lethal	y		Ribosome [PATH:sao03010]	Alignment	KEGG
Ribosomal proteins	SAOUHSC_00518	y	y	15	-9	ribosomal protein L11	423	rplK	SAV0537	rplK	rplK	rplK	y		n	y	lethal	n		Ribosome [PATH:sao03010]	Alignment	KEGG
Ribosomal proteins	SAOUHSC_00519	y	y	23	-13	ribosomal protein L1	693	rplA	SAV0538	rplA		rplA	y		n	y		y		Ribosome [PATH:sao03010]	Alignment	KEGG
Ribosomal proteins	SAOUHSC_00520	y	y	20	-13	ribosomal protein L10	501	rplJ	SAV0539	rplJ	rplJ	rplJ	y		n	y	lethal	y	Y 436/501	Ribosome [PATH:sao03010]	Alignment	KEGG
Ribosomal proteins	SAOUHSC_00521	y	y	7	-5	ribosomal protein L7/L12	369	rplL	SAV0540	rplL		rplL	y		n	y		y		Ribosome [PATH:sao03010]	Alignment	KEGG
Ribosomal proteins	SAOUHSC_00527	y	y	14	-4	ribosomal protein S12	414	rpsL	SAV0545	rpsL		rpsL	y		n	y		y		Ribosome [PATH:sao03010]	Alignment	KEGG
Ribosomal proteins	SAOUHSC_00528	y	y	19	-11	ribosomal protein S7	471	rpsG	SAV0546	rpsG		rpsG	y		n	y		y		Ribosome [PATH:sao03010]	Alignment	KEGG
Ribosomal proteins	SAOUHSC_01078	y	y	6	-6	ribosomal protein L32	132	rpmF	SAV1128	rpmF		rpmF	y		y	n		y		Ribosome [PATH:sao03010]	Alignment	KEGG
Ribosomal proteins	SAOUHSC_01191	y	n	1	0	ribosomal protein L28	189	rpmB	SAV1224	rpmB		rpmB	n	87/189 83/189	y	n		y		Ribosome [PATH:sao03010]	Alignment	KEGG
Ribosomal proteins	SAOUHSC_01208	y	n	7	-1	ribosomal protein S16	276	rpsP	SAV1238	rpsP		rpsP	y		n	y		y		Ribosome [PATH:sao03010]	Alignment	KEGG
Ribosomal proteins	SAOUHSC_01211	y	y	9	-8	ribosomal protein L19	351	rplS	SAV1241	rplS		rplS	n	323/351	n	y		y		Ribosome [PATH:sao03010]	Alignment	KEGG
Ribosomal proteins	SAOUHSC_01232	y	n	9	-1	ribosomal protein S2	732	rpsB	SAV1256	rpsB		rpsB	y		n	y		y	Y 767/768	Ribosome [PATH:sao03010]	Alignment	KEGG
Ribosomal proteins	SAOUHSC_01250	y	n	5	-2	ribosomal protein S15	270	rpsO	SAV1273	rpsO		rpsO	y		n	n		y		Ribosome [PATH:sao03010]	Alignment	KEGG
Ribosomal proteins	SAOUHSC_01328	n	n	0	0	ribosomal protein L33	150	rpmG	SAV1335	rpmG		rpmGA	n	128/150	n	n		y	Y 126/150	Ribosome [PATH:sao03010] -!- Large subunit	Alignment	KEGG
Ribosomal proteins	SAOUHSC_01651	n	n	4	1	ribosomal protein L33	150	rpmG	SAV1551	rpmG		rpmGA	y		y	n		y	Y 14/150 and 49/150	Ribosome [PATH:sao03010]	Alignment	KEGG
Ribosomal proteins	SAOUHSC_01678	y	n	5	-2	ribosomal protein S21	177	rpsU	SAV1575	rpsU		rpsU	y		y	n		y		Ribosome [PATH:sao03010]	Alignment	KEGG
Ribosomal proteins	SAOUHSC_01689	n	n	3	-3	ribosomal protein S20	252	rpsT	SAV1586	rpsT		rpsT	y		y	n		y	Y 223/252	Ribosome [PATH:sao03010] -!- Small subunit	Alignment	KEGG
Ribosomal proteins	SAOUHSC_01755	y	y	9	-8	ribosomal protein L27	285	rpmA	SAV1645	rpmA	rpmA	rpmA	n	130/300	n	n	lethal	y		Ribosome [PATH:sao03010]	Alignment	KEGG
Ribosomal proteins	SAOUHSC_01757	y	y	16	-13	ribosomal protein L21	309	rplU	SAV1647	rplU		rplU	y		n	y		y		Ribosome [PATH:sao03010]	Alignment	KEGG
Ribosomal proteins	SAOUHSC_01784	y	y	8	-7	ribosomal protein L20	357	rplT	SAV1678	rplT	rplT	rplT	y		n	y	lethal	y		Ribosome [PATH:sao03010]	Alignment	KEGG
Ribosomal proteins	SAOUHSC_01785	y	n	2	-1	ribosomal protein L35	201	rpmI	SAV1679	rpmI	rpmI	rpmI	y		n	n	lethal	y		Ribosome [PATH:sao03010]	Alignment	KEGG
Ribosomal proteins	SAOUHSC_01829	y	y	21	-18	ribosomal protein S4	603	rpsD	SAV1719	rpsD	rpsD	rpsD	y		n	y	lethal	y		Ribosome [PATH:sao03010]	Alignment	KEGG
Ribosomal proteins	SAOUHSC_02361	y	y	6	-6	ribosomal protein L31	255	rpmE	SAV2120	rpmE	ytiA	ytiA	y		y	n	lethal	n		Ribosome [PATH:sao03010]	Alignment	KEGG
Ribosomal proteins	SAOUHSC_02477	y	y	12	-6	ribosomal protein S9, putative	399	rpsI	SAV2217	rpsI	rpsI	rpsI	y		n	y	lethal	y		Ribosome [PATH:sao03010]	Alignment	KEGG
Ribosomal proteins	SAOUHSC_02478	y	y	11	-11	ribosomal protein L13	438	rplM	SAV2218	rplM	rplM	rplM	y		n	y	lethal	y		Ribosome [PATH:sao03010]	Alignment	KEGG
Ribosomal proteins	SAOUHSC_02484	y	y	10	-4	ribosomal protein L17	369	rplQ	SAV2223	rplQ	rplQ	rplQ	y		n	y	lethal	y		Ribosome [PATH:sao03010]	Alignment	KEGG
Ribosomal proteins	SAOUHSC_02486	y	y	13	-11	ribosomal protein S11, putative	390	rpsK	SAV2225	rpsK	rpsK	rpsK	y		n	y	lethal	y		Ribosome [PATH:sao03010]	Alignment	KEGG
Ribosomal proteins	SAOUHSC_02487	y	y	16	-16	conserved hypothetical protein	366	rpsM	SAV2226	rpsM	rpsM	rpsM	y		n	y	lethal	y		Ribosome [PATH:sao03010]	Alignment	KEGG
Ribosomal proteins	SAOUHSC_02488	y	y	6	-6	ribosomal protein L36	114	rpmJ	SAV2227	rpmJ		rpmJ	y		n	y		y		Ribosome [PATH:sao03010]	Alignment	KEGG
Ribosomal proteins	SAOUHSC_02492	y	y	15	-13	ribosomal protein L15	441	rplO	SAV2231	rplO	rplO	rplO	y		n	y	lethal	y		Ribosome [PATH:sao03010]	Alignment	KEGG
Ribosomal proteins	SAOUHSC_02493	y	y	6	-4	ribosomal protein L30	180	rpmD	SAV2232	rpmD		rpmD	y		y	n		y		Ribosome [PATH:sao03010]	Alignment	KEGG
Ribosomal proteins	SAOUHSC_02494	y	y	18	-8	ribosomal protein S5	501	rpsE	SAV2233	rpsE	rpsE	rpsE	y		n	y	lethal	y		Ribosome [PATH:sao03010]	Alignment	KEGG
Ribosomal proteins	SAOUHSC_02495	y	y	14	-7	ribosomal protein L18	360	rplR	SAV2234	rplR	rplR	rplR	y		n	y	lethal	y		Ribosome [PATH:sao03010]	Alignment	KEGG
Ribosomal proteins	SAOUHSC_02496	y	y	22	-21	ribosomal protein L6, putative	537	rplF	SAV2235	rplF	rplF	rplF	y		n	y	defect	y		Ribosome [PATH:sao03010]	Alignment	KEGG
Ribosomal proteins	SAOUHSC_02498	y	y	20	-17	ribosomal protein S8, putative	399	rpsH	SAV2236	rpsH	rpsH	rpsH	y		n	y	lethal	y		Ribosome [PATH:sao03010]	Alignment	KEGG
Ribosomal proteins	SAOUHSC_02499	y	y	10	-8	ribosomal protein S14p/S29e, putative	171	rpsN	SAV2237	rpsN		rpsN	y		n	y		y	Y 1/271 and 270/271	Ribosome [PATH:sao03010]	Alignment	KEGG
Ribosomal proteins	SAOUHSC_02500	y	y	28	-26	50S ribosomal protein L5, putative	540	rplE	SAV2238	rplE	rplE	rplE	y		n	y	lethal	y		Ribosome [PATH:sao03010]	Alignment	KEGG
Ribosomal proteins	SAOUHSC_02501	y	y	14	-12	ribosomal protein L24	318	rplX	SAV2239	rplX	rplX	rplX	y		n	y	lethal	y		Ribosome [PATH:sao03010]	Alignment	KEGG
Ribosomal proteins	SAOUHSC_02502	y	y	20	-16	ribosomal protein L14	369	rplN	SAV2240	rplN	rplN	rplN	y		n	y	defect	y		Ribosome [PATH:sao03010]	Alignment	KEGG
Ribosomal proteins	SAOUHSC_02503	y	y	10	-9	30S ribosomal protein S17, putative	264	rpsQ	SAV2241	rpsQ	rpsQ	rpsQ	y		n	y	defect	y		Ribosome [PATH:sao03010]	Alignment	KEGG
Ribosomal proteins	SAOUHSC_02504	y	y	6	-5	ribosomal protein L29	210	rpmC	SAV2242	rpmC		rpmC	y		y	n		y	Y 209/222	Ribosome [PATH:sao03010]	Alignment	KEGG
Ribosomal proteins	SAOUHSC_02505	y	y	16	-15	ribosomal protein L16	435	rplP	SAV2243	rplP	rplP	rplP	y		n	y	lethal	y		Ribosome [PATH:sao03010]	Alignment	KEGG
Ribosomal proteins	SAOUHSC_02506	y	y	27	-26	ribosomal protein S3	654	rpsC	SAV2244	rpsC	rpsC	rpsC	y		n	y	lethal	y		Ribosome [PATH:sao03010]	Alignment	KEGG
Ribosomal proteins	SAOUHSC_02507	y	y	14	-12	ribosomal protein L22	354	rplV	SAV2245	rplV	rplV	rplV	y		n	y	lethal	y		Ribosome [PATH:sao03010]	Alignment	KEGG
Ribosomal proteins	SAOUHSC_02508	y	y	16	-13	ribosomal protein S19	279	rpsS	SAV2246	rpsS	rpsS	rpsS	y		n	y	lethal	y		Ribosome [PATH:sao03010]	Alignment	KEGG
Ribosomal proteins	SAOUHSC_02509	y	y	28	-26	ribosomal protein L2	834	rplB	SAV2247	rplB	rplB	rplB	y		n	y	lethal	y		Ribosome [PATH:sao03010]	Alignment	KEGG
Ribosomal proteins	SAOUHSC_02510	y	y	16	-12	ribosomal protein L23, putative	276	rplW	SAV2248	rplW		rplW	y		n	y		y		Ribosome [PATH:sao03010]	Alignment	KEGG
Ribosomal proteins	SAOUHSC_02511	y	y	26	-20	conserved hypothetical protein	624	rplD	SAV2249	rplD	rplD	rplD	y		n	y	lethal	y		Ribosome [PATH:sao03010]	Alignment	KEGG
Ribosomal proteins	SAOUHSC_02512	y	y	20	-14	ribosomal protein L3, putative	663	rplC	SAV2250	rplC	rplC	rplC	y		n	y	lethal	y		Ribosome [PATH:sao03010]	Alignment	KEGG
Ribosomal proteins	SAOUHSC_03055	y	n	4	-3	ribosomal protein L34	138	rpmH	SAV2714	rpmH		rpmH	y		n	y		y		Ribosome [PATH:sao03010]	Alignment	KEGG
Ribosomal proteins	SAOUHSC_00474	y	n	14	9	ribosomal 5S rRNA E-loop binding protein Ctc/L25/TL5	654	rplY	SAV0501	rplY		ctc	n	91/654 131/654 385/654	n	n		n		Ribosome [PATH:sao03010]	Alignment	KEGG
tRNA synthetase	SAOUHSC_00009	y	y	41	-32	seryl-tRNA synthetase	1287	serS	SAV0009	serS	serS	serS	y		n	n	lethal	y		6.1.1.11 serine-tRNA ligase -!- Glycine, serine and threonine metabolism [PATH:sao00260] -!- Aminoacyl-tRNA biosynthesis [PATH:sao00970]	Alignment	KEGG
tRNA synthetase	SAOUHSC_00461	y	y	61	-8	methionyl-tRNA synthetase, putative	1974	metS	SAV0490	metS		metS	n	1676/1974 1679/1974	n	y		y		6.1.1.10 methionine-tRNA ligase -!- Methionine metabolism [PATH:sao00271] -!- Selenoamino acid metabolism [PATH:sao00450] -!- Aminoacyl-tRNA biosynthesis [PATH:sao00970]	Alignment	KEGG
tRNA synthetase	SAOUHSC_00493	y	y	40	-19	lysyl-tRNA synthetase	1488	lysS	SAV0517	lysS	lysS	lysS	y		n	y	lethal	y		6.1.1.6 lysine-tRNA ligase -!- Lysine biosynthesis [PATH:sao00300] -!- Aminoacyl-tRNA biosynthesis [PATH:sao00970]	Alignment	KEGG
tRNA synthetase	SAOUHSC_00509	y	y	47	-30	glutamyl-tRNA synthetase	1455	gltX	SAV0528	gltX		gltX	n	1451/1455 1455/1455	y	y		y		6.1.1.17 glutamate-tRNA ligase -!- Glutamate metabolism [PATH:sao00251] -!- Porphyrin and chlorophyll metabolism [PATH:sao00860] -!- Aminoacyl-tRNA biosynthesis [PATH:sao00970]	Alignment	KEGG
tRNA synthetase	SAOUHSC_00511	y	y	37	-8	cysteinyl-tRNA synthetase	1401	cysS	SAV0530	cysS	cysS	cysS	n	1427/1827 1515/1827 1579/1827	n	n	lethal	y		6.1.1.16 cysteine-tRNA ligase -!- Cysteine metabolism [PATH:sao00272] -!- Aminoacyl-tRNA biosynthesis [PATH:sao00970]	Alignment	KEGG
tRNA synthetase	SAOUHSC_00611	y	y	54	-28	arginyl-tRNA synthetase	1662	argS	SAV0607	argS		argS	y		n	y		y		6.1.1.19 arginine-tRNA ligase -!- Arginine and proline metabolism [PATH:sao00330] -!- Aminoacyl-tRNA biosynthesis [PATH:sao00970]	Alignment	KEGG
tRNA synthetase	SAOUHSC_00933	y	y	23	-12	tryptophanyl-tRNA synthetase	990	trpS	SAV0996	trpS		trpS	y		n	y		y		6.1.1.2 tryptophan-tRNA ligase -!- Tryptophan metabolism [PATH:sao00380] -!- Aminoacyl-tRNA biosynthesis [PATH:sao00970]	Alignment	KEGG
tRNA synthetase	SAOUHSC_01092	y	y	36	-34	phenylalanyl-tRNA synthetase, alpha subunit	1059	pheS	SAV1138	pheS	pheS	pheS	y		n	y	lethal	y		6.1.1.20 phenylalanine-tRNA ligase -!- Phenylalanine, tyrosine and tryptophan biosynthesis [PATH:sao00400] -!- Aminoacyl-tRNA biosynthesis [PATH:sao00970]	Alignment	KEGG
tRNA synthetase	SAOUHSC_01093	y	y	97	-85	phenylalanyl-tRNA synthetase, beta subunit	2403	pheT	SAV1139	pheT		pheT	y		n	y		y		6.1.1.20 phenylalanine-tRNA ligase -!- Phenylalanine, tyrosine and tryptophan biosynthesis [PATH:sao00400] -!- Aminoacyl-tRNA biosynthesis [PATH:sao00970]	Alignment	KEGG
tRNA synthetase	SAOUHSC_01159	y	y	98	-74	isoleucyl-tRNA synthetase	2754	ileS	SAV1193	ileS	ileS	ileS	y		n	y	defect	y		6.1.1.5 isoleucine-tRNA ligase -!- Valine, leucine and isoleucine biosynthesis [PATH:sao00290] -!- Aminoacyl-tRNA biosynthesis [PATH:sao00970]	Alignment	KEGG
tRNA synthetase	SAOUHSC_01240	y	y	61	-32	prolyl-tRNA synthetase	1704	proS	SAV1263	proS	proS	proS	y		n	n	defect	y		6.1.1.15 proline-tRNA ligase -!- Arginine and proline metabolism [PATH:sao00330] -!- Aminoacyl-tRNA biosynthesis [PATH:sao00970]	Alignment	KEGG
tRNA synthetase	SAOUHSC_01471	n	n	35	26	asparaginyl-tRNA synthetase,putative	1293	asnS	SAV1454	asnS		asnS	n	987/1293	y	n		y		6.1.1.22 asparagine-tRNA ligase -!- Alanine and aspartate metabolism [PATH:sao00252] -!- Aminoacyl-tRNA biosynthesis [PATH:sao00970]	Alignment	KEGG
tRNA synthetase	SAOUHSC_01666	y	y	44	-36	glycyl-tRNA synthetase	1392	glyS	SAV1565	glyS			y		n	n				6.1.1.14 glycine-tRNA ligase -!- Glycine, serine and threonine metabolism [PATH:sao00260] -!- Aminoacyl-tRNA biosynthesis [PATH:sao00970]	Alignment	KEGG
tRNA synthetase	SAOUHSC_01722	y	y	95	-73	alanyl-tRNA synthetase	2631	alaS	SAV1618	alaS	alaS	alaS	y		n	y	lethal	y		6.1.1.7 alanine-tRNA ligase -!- Alanine and aspartate metabolism [PATH:sao00252] -!- Aminoacyl-tRNA biosynthesis [PATH:sao00970]	Alignment	KEGG
tRNA synthetase	SAOUHSC_01737	y	y	51	-42	aspartyl-tRNA synthetase	1767	aspS	SAV1630	aspS		aspS	y		n	y		y		6.1.1.12 aspartate-tRNA ligase -!- Alanine and aspartate metabolism [PATH:sao00252] -!- Aminoacyl-tRNA biosynthesis [PATH:sao00970]	Alignment	KEGG
tRNA synthetase	SAOUHSC_01738	y	y	31	-23	histidyl-tRNA synthetase	1263	hisS	SAV1631	hisS		hisS	y		n	y		y		6.1.1.21 histidine-tRNA ligase -!- Histidine metabolism [PATH:sao00340] -!- Aminoacyl-tRNA biosynthesis [PATH:sao00970]	Alignment	KEGG
tRNA synthetase	SAOUHSC_01767	y	y	83	-68	valyl-tRNA synthetase	2631	valS	SAV1663	valS	valS	valS	y		n	y	lethal	y		6.1.1.9 valine-tRNA ligase -!- Valine, leucine and isoleucine biosynthesis [PATH:sao00290] -!- Aminoacyl-tRNA biosynthesis [PATH:sao00970]	Alignment	KEGG
tRNA synthetase	SAOUHSC_01788	y	y	57	-46	threonyl-tRNA synthetase	1938	thrS	SAV1683	thrS	thrS	thrS	y		n	y	defect	n		6.1.1.3 threonine-tRNA ligase -!- Glycine, serine and threonine metabolism [PATH:sao00260] -!- Aminoacyl-tRNA biosynthesis [PATH:sao00970]	Alignment	KEGG
tRNA synthetase	SAOUHSC_01839	y	y	30	-16	tyrosyl-tRNA synthetase	1263	tyrS	SAV1729	tyrS	tyrS	tyrS	y		n	y	defect	y		6.1.1.1 tyrosine-tRNA ligase -!- Phenylalanine, tyrosine and tryptophan biosynthesis [PATH:sao00400] -!- Aminoacyl-tRNA biosynthesis [PATH:sao00970]	Alignment	KEGG
tRNA synthetase	SAOUHSC_01875	y	y	83	-70	leucyl-tRNA synthetase	2418	leuS	SAV1760	leuS		leuS	y		n	y		y		6.1.1.4 leucine-tRNA ligase -!- Valine, leucine and isoleucine biosynthesis [PATH:sao00290] -!- Aminoacyl-tRNA biosynthesis [PATH:sao00970]	Alignment	KEGG
tRNA synthetase	SAOUHSC_02116	y	y	51	-39	glutamyl-tRNA(Gln) amidotransferase, B subunit	1428	MW1840	SAV1899	SA1715		gatB	n	42/1428	n	y		y		Glutamate metabolism [PATH:sao00251] -!- Alanine and aspartate metabolism [PATH:sao00252] -!- Other translation proteins	Alignment	KEGG
tRNA synthetase	SAOUHSC_02117	y	y	53	-47	glutamyl-tRNA(Gln) amidotransferase, A subunit	1458	MW1841	SAV1900	SA1716		gatA	y		n	y		y		Glutamate metabolism [PATH:sao00251] -!- Alanine and aspartate metabolism [PATH:sao00252] -!- Other translation proteins	Alignment	KEGG
tRNA synthetase	SAOUHSC_02118	y	n	5	-2	glutamyl-tRNA(Gln) amidotransferase, C subunit	303	MW1842	SAV1901	SA1717		gatC	y		n	n		y		Glutamate metabolism [PATH:sao00251] -!- Alanine and aspartate metabolism [PATH:sao00252] -!- Other translation proteins	Alignment	KEGG
tRNA Ile modification	SAOUHSC_00484	y	y	44	-33	conserved hypothetical protein	1296	MW0464	SAV0509	SA0467		yacA	y		n	y		y		Cell division	Alignment	KEGG
tRNA met modification	SAOUHSC_01183	y	y	26	-11	methionyl-tRNA formyltransferase	936	MW1099	SAV1216	SA1059		fmt	y		n	n		y		2.1.2.9 methionyl-tRNA formyltransferase -!- Methionine metabolism [PATH:sao00271] -!- One carbon pool by folate [PATH:sao00670] -!- Aminoacyl-tRNA biosynthesis [PATH:sao00970]	Alignment	KEGG
Translation factors	SAOUHSC_00475	y	n	8	-1	peptidyl-tRNA hydrolase	573	pth	SAV0502	pth		spoVC	y		y	n		y		Other translation proteins	Alignment	KEGG
Translation factors	SAOUHSC_00529	y	y	67	-30	translation elongation factor G	2082	fus	SAV0547	fus	fus	fusA	y		n	y	lethal	y		Unknown	Alignment	KEGG
Translation factors	SAOUHSC_00530	y	y	39	-24	translation elongation factor Tu	1185	tufA	SAV0548	tufA	tufA	tufA	y		n	y	lethal	y		Unknown	Alignment	KEGG
Translation factors	SAOUHSC_00771	y	y	26	-15	peptide chain release factor 2, putative	876	prfB	SAV0754	prfB		prfB	y		y	n		y		Unknown	Alignment	KEGG
Translation factors	SAOUHSC_01234	y	y	31	-14	translation elongation factor Ts	882	MW1140	SAV1257	SA1100	tsf	tsf	y		n	y	lethal	y		Unknown	Alignment	KEGG
Translation factors	SAOUHSC_01236	y	y	18	-6	ribosome recycling factor	555	frr	SAV1259	frr		frr	y		n	n		y		Unknown	Alignment	KEGG
Translation factors	SAOUHSC_01246	y	y	61	-40	translation initiation factor IF-2	2118	infB	SAV1269	infB		infB	y		n	y		y		Unknown	Alignment	KEGG
Translation factors	SAOUHSC_01625	y	y	15	-12	translation elongation factor P	558	MW1481	SAV1528	SA1359		efp	y		y	n		n		Unknown	Alignment	KEGG
Translation factors	SAOUHSC_01698	n	y	8	-5	conserved hypothetical protein	291	MW1546	SAV1595	SA1423		yqeI	y		n	n		y	1/291	Other translation proteins	Alignment	KEGG
Translation factors	SAOUHSC_01741	y	y	19	-14	D-tyrosyl-tRNA(Tyr) deacylase	453	MW1583	SAV1633	SA1459		yrvI	y		n	n		n		Other translation proteins	Alignment	KEGG
Translation factors	SAOUHSC_01786	y	y	10	-9	translation initiation factor IF-3	528	infC	SAV1680	infC		infC	y		n	y		y		Unknown	Alignment	KEGG
Translation factors	SAOUHSC_02359	y	y	29	-25	peptide chain release factor 1	1077	prfA	SAV2118	prfA		prfA	y		n	y		y	Y 1045/1077	Unknown	Alignment	KEGG
Translation factors	SAOUHSC_02489	y	y	11	-4	translation initiation factor IF-1	219	infA	SAV2228	infA		infA	y		n	y		y		Unknown	Alignment	KEGG
Translation factors	SAOUHSC_00804	y	n	9	2	SsrA-binding protein	465	ssrP	SAV0782	ssrP		smpB	y		n	y		n			Alignment	KEGG
Protein folding	SAOUHSC_01682	y	y	29	-18	DnaJ protein	1140	dnaJ	SAV1579	dnaJ		dnaJ	y		y	n		n		Unknown	Alignment	KEGG
Protein folding	SAOUHSC_01683	y	y	49	-37	DNAk protein, putative	1833	dnaK	SAV1580	dnaK		dnaK	y		y	n		n		Pores ion channels	Alignment	KEGG
Protein folding	SAOUHSC_01684	y	y	20	-18	co-chaperone GrpE	627	grpE	SAV1581	grpE		grpE	y		n	n		n		Unknown	Alignment	KEGG
Protein folding	SAOUHSC_02254	y	y	40	-35	chaperonin, 60 kDa, GroEL, putative	1617	groEL	SAV2029	groEL		groEL	y		n	n		y		HSP60 / Chaperonin	Alignment	KEGG
Protein folding	SAOUHSC_02255	y	y	4	-4	chaperonin, 10 kDa, GroES, putative	285	groES	SAV2030	groES		groES	y		y	n		y		Unknown	Alignment	KEGG
Protein modification	SAOUHSC_00790	y	y	17	-6	ATP-dependent Clp protease, proteolytic subunit ClpP	588	clpP	SAV0768	clpP		clpP	n	142/588	n	n		n		3.4.21.92 endopeptidase Clp -!- Family S14: ClpP endopeptidase family	Alignment	KEGG
Protein modification	SAOUHSC_02102	y	y	23	-14	methionine aminopeptidase, type I	759	map	SAV1888	map		yflG	y		y	n		n		3.4.11.18 methionyl aminopeptidase -!- Other translation proteins -!- Family M24	Alignment	KEGG
Protein modification	SAOUHSC_01038	y	n	9	-3	polypeptide deformylase	552	pdf1	SAV1091	pdf1		ykrB	y		n	n		n		3.5.1.88 peptide deformylase	Alignment	KEGG
Protein translocation	SAOUHSC_00516	y	n	3	0	preprotein translocase SecE subunit	219	secE	SAV0534	secE		secE	y		n	n		y		Protein export [PATH:sao03060]	Alignment	KEGG
Protein translocation	SAOUHSC_00769	y	y	91	-66	preprotein translocase, SecA subunit	2532	secA	SAV0753	secA	secA	secA	y		n	y	defect	y		Protein export [PATH:sao03060]	Alignment	KEGG
Protein translocation	SAOUHSC_00903	y	y	4	-4	Signal peptidase IB, putative	468	spsB	SAV0965	spsB		sipT	n		n	n		n		Protein export [PATH:sao03060]	Alignment	KEGG
Protein translocation	SAOUHSC_01205	y	y	31	-25	signal recognition particle-docking protein FtsY	1251	MW1118	SAV1235	SA1078		ftsY	y		n	y		y		Protein export [PATH:sao03060]	Alignment	KEGG
Protein translocation	SAOUHSC_01207	y	y	25	-18	signal recognition particle protein	1368	ffh	SAV1237	ffh		ffh	y		n	y		y		Protein export [PATH:sao03060]	Alignment	KEGG
Protein translocation	SAOUHSC_01746	y	y	70	-59	protein-export membrane protein SecDF	2220	secF	SAV1637	secF		secDF	n	2236/2280	n	n		n		Protein export [PATH:sao03060] -!- Protein export [PATH:sao03060]	Alignment	KEGG
Protein translocation	SAOUHSC_01972	n	n	14	3	protein export protein PrsA, putative	963	prsA	SAV1841	prsA		prsA	n	840/963	n	n		y		Protein folding and associated processing	Alignment	KEGG
Protein translocation	SAOUHSC_02327	y	y	26	-21	conserved hypothetical protein	873	MW2013	SAV2090	SA1893		yqjG	y		n	n		n		Protein export [PATH:sao03060]	Alignment	KEGG
Protein translocation	SAOUHSC_02491	y	y	46	-37	preprotein translocase, SecY subunit, putative	1293	secY	SAV2230	secY	secY	secY	y		n	y	lethal	y		Protein export [PATH:sao03060]	Alignment	KEGG
Cell envelope/Cell wall and associated proteins
Lipids	SAOUHSC_00920	y	y	31	-26	conserved hypothetical protein	942	FabH	SAV0983	FabH		fabHA	y		n	n		n		2.3.1.180 beta-ketoacyl-acyl-carrier-protein synthase III -!- Fatty acid biosynthesis [PATH:sao00061]	Alignment	KEGG
Lipids	SAOUHSC_00921	y	y	44	-34	3-oxoacyl- synthase, putative	1245	fab	SAV0984	fab		fabF	y		n	n		y		2.3.1.179 beta-ketoacyl-acyl-carrier-protein synthase II -!- Fatty acid biosynthesis [PATH:sao00061]	Alignment	KEGG
Lipids	SAOUHSC_00947	y	y	17	-10	enoyl-(acyl-carrier-protein) reductase	771	fabI	SAV1011	fabI		fabI	y		y	n		n		1.3.1.9 enoyl-[acyl-carrier-protein] reductase (NADH) -!- Fatty acid biosynthesis [PATH:sao00061]	Alignment	KEGG
Lipids	SAOUHSC_01197	y	y	36	-29	fatty acid/phospholipid synthesis protein PlsX	987	plsX	SAV1229	plsX		plsX	y		y	n		y		Fatty acid biosynthesis [PATH:sao00061]	Alignment	KEGG
Lipids	SAOUHSC_01198	y	y	31	-25	malonyl CoA-acyl carrier protein transacylase	927	fabD	SAV1230	fabD		fabD	y		y	n		y		2.3.1.39 [acyl-carrier-protein] S-malonyltransferase -!- Fatty acid biosynthesis [PATH:sao00061]	Alignment	KEGG
Lipids	SAOUHSC_01199	y	y	25	-20	3-oxoacyl-(acyl-carrier-protein) reductase, putative	735	fabG	SAV1231	fabG		fabG	y		y	n		y		1.1.1.100 3-oxoacyl-[acyl-carrier-protein] reductase -!- Fatty acid biosynthesis [PATH:sao00061]	Alignment	KEGG
Lipids	SAOUHSC_01201	y	n	5	-3	acyl carrier protein	234	hmrB	SAV1232	hmrB		acpA	y		n	n		y		Fatty acid biosynthesis [PATH:sao00061]	Alignment	KEGG
Lipids	SAOUHSC_01473	y	y	29	-9	BirA bifunctional protein, putative	972	MW1346	SAV1456	SA1289		birA	y		n	n		y		6.3.4.15 biotin-[acetyl-CoA-carboxylase] ligase -!- Biotin metabolism [PATH:sao00780]	Alignment	KEGG
Lipids	SAOUHSC_01623	y	y	33	-14	acetyl-CoA carboxylase, biotin carboxylase	1356	accC	SAV1526	accC		accC	y		n	n		y		6.4.1.2 acetyl-CoA carboxylase -!- Pyruvate metabolism [PATH:sao00620] -!- Propanoate metabolism [PATH:sao00640] -!- Fatty acid biosynthesis [PATH:sao00061] -!- Tetracycline biosynthesis	Alignment	KEGG
Lipids	SAOUHSC_01624	y	y	16	-14	acetyl-CoA carboxylase, biotin carboxyl carrier protein	465	accB	SAV1527	accB		accB	y		n	n		y		Pyruvate metabolism [PATH:sao00620] -!- Propanoate metabolism [PATH:sao00640] -!- Fatty acid biosynthesis [PATH:sao00061] -!- Tetracycline biosynthesis	Alignment	KEGG
Lipids	SAOUHSC_01808	y	y	23	-11	acetyl-CoA carboxylase, carboxyl transferase, alpha subunit	945	accA	SAV1700	accA		accA	y		y	n		y		6.4.1.2 acetyl-CoA carboxylase -!- Pyruvate metabolism [PATH:sao00620] -!- Propanoate metabolism [PATH:sao00640] -!- Fatty acid biosynthesis [PATH:sao00061] -!- Tetracycline biosynthesis	Alignment	KEGG
Lipids	SAOUHSC_01809	y	y	35	-30	acetyl-CoA carboxylase, carboxyl transferase, beta subunit	858	MW1644	SAV1701	SA1523		accD	y		n	y		y		6.4.1.2 acetyl-CoA carboxylase -!- Pyruvate metabolism [PATH:sao00620] -!- Propanoate metabolism [PATH:sao00640] -!- Fatty acid biosynthesis [PATH:sao00061] -!- Tetracycline biosynthesis	Alignment	KEGG
Lipids	SAOUHSC_02306	y	y	9	-7	holo-(acyl-carrier-protein) synthase	360	dpj	SAV2071	dpj		acpS	y		n	n		y		2.7.8.7 holo-[acyl-carrier-protein] synthase -!- Pantothenate and CoA biosynthesis [PATH:sao00770]	Alignment	KEGG
Lipids	SAOUHSC_02336	y	y	10	-10	beta-hydroxyacyl-ACP dehydratase, putative	441	MW2023	SAV2098	SA1901		ywpB	y		n	n		n		4.2.1.- -!- Fatty acid biosynthesis [PATH:sao00061]	Alignment	KEGG
Lipids	SAOUHSC_00881	y	n	8	-3	conserved hypothetical protein	375	MW0826	SAV0944	SA0805		yuxO	n	13/375 86/375	n	n		n	Y 361/375	Unknown	Alignment	KEGG
Phospholipids	SAOUHSC_01238	y	y	20	-16	conserved hypothetical protein	783	cdsA	SAV1261	cdsA		cdsA	y		n	y		y		Glycerophospholipid metabolism [PATH:sao00564]	Alignment	KEGG
Phospholipids	SAOUHSC_01260	y	y	14	-9	CDP-diacylglycerol--glycerol-3-phosphate 3-phosphatidyltransferase	579	pgsA	SAV1283	pgsA		pgsA	y		y	n		y		2.7.8.5 CDP-diacylglycerol-glycerol-3-phosphate 3-phosphatidyltransferase -!- Glycerophospholipid metabolism [PATH:sao00564]	Alignment	KEGG
Phospholipids	SAOUHSC_01491	n	n	26	22	glycerol-3-phosphate dehydrogenase, NAD-dependent, putative	999	gpsA	SAV1474	gpsA		gpsA	y		n	n		y		1.1.1.94 glycerol-3-phosphate dehydrogenase [NAD(P)+] -!- Glycerophospholipid metabolism [PATH:sao00564]	Alignment	KEGG
Phospholipids	SAOUHSC_01837	y	n	8	-2	1-acyl-sn-glycerol-3-phosphate acyltransferases domain protein	618	MW1669	SAV1727	SA1548	yhdO	yhdO	y		n	n	defect	y		2.3.1.51 1-acylglycerol-3-phosphate O-acyltransferase -!- Glycerolipid metabolism [PATH:sao00561] -!- Glycerophospholipid metabolism [PATH:sao00564] -!- Ether lipid metabolism [PATH:sao00565]	Alignment	KEGG
Phospholipids	SAOUHSC_02114	y	y	22	-8	conserved hypothetical protein	948	MW1839	SAV1898	SA1714		yerQ	y		n	n		y	Y 908/948	Unknown	Alignment	KEGG
Cell wall/amino sugar	SAOUHSC_00120	n	n	33	19	UDP-N-acetylglucosamine 2-epimerase	1125	cap8G	SAV0155	capG		yvyH	n	100/1125 204/1125 946/1125	n	n		y		5.1.3.14 UDP-N-acetylglucosamine 2-epimerase -!- Aminosugars metabolism [PATH:sao00530]	Alignment	KEGG
Cell wall/amino sugar	SAOUHSC_00129	n	n	38	27	UDP-N-acetylglucosamine 2-epimerase	1146	cap8P	SAV0164	capP		yvyH	n	160/1176 735/1176 902/1176 1026/1176	n	n		y		5.1.3.14 UDP-N-acetylglucosamine 2-epimerase -!- Aminosugars metabolism [PATH:sao00530]	Alignment	KEGG
Cell wall/amino sugar	SAOUHSC_00471	y	y	47	-28	UDP-N-acetylglucosamine pyrophosphorylase	1353	gcaD	SAV0499	gcaD		gcaD	n	1333/1353	y	n		y		2.7.7.23 UDP-N-acetylglucosamine diphosphorylase -!- Aminosugars metabolism [PATH:sao00530] -!- Aminosugars metabolism [PATH:sao00530]	Alignment	KEGG
Cell wall/amino sugar	SAOUHSC_02352	n	n	31	21	UDP-N-acetylglucosamine 2-epimerase	1128	mnaA	SAV2111	mnaA		yvyH	n	1054/1131 1012/1131 25/1131	n	n		y		5.1.3.14 UDP-N-acetylglucosamine 2-epimerase -!- Aminosugars metabolism [PATH:sao00530]	Alignment	KEGG
Cell wall/amino sugar	SAOUHSC_02399	y	y	62	-51	glucosamine--fructose-6-phosphate aminotransferase, isomerizing	1806	glmS	SAV2154	glmS		glmS	y		y	n		y		2.6.1.16 glutamine-fructose-6-phosphate transaminase (isomerizing) -!- Aminosugars metabolism [PATH:sao00530] -!- Glutamate metabolism [PATH:sao00251]	Alignment	KEGG
Cell wall/amino sugar	SAOUHSC_02405	y	y	47	-36	phosphoglucosamine mutase	1356	glmM	SAV2161	glmM(femD)		ybbT	n	935/1356	n	n		y		5.4.2.10 phosphoglucosamine mutase -!- Aminosugars metabolism [PATH:sao00530]	Alignment	KEGG
Diaminopimelate biosynthesis	SAOUHSC_01395	n	n	30	24	aspartate-semialdehyde dehydrogenase	990	asd	SAV1394	asd		asd	n	37/990 205/990 277/990 356/990	n	n		y		1.2.1.11 aspartate-semialdehyde dehydrogenase -!- Glycine, serine and threonine metabolism [PATH:sao00260] -!- Lysine biosynthesis [PATH:sao00300]	Alignment	KEGG
Diaminopimelate biosynthesis	SAOUHSC_01396	n	n	19	17	dihydrodipicolinate synthase	888	dapA	SAV1395	dapA		dapA	n	58/888 208/888 209/888 284/888 478/888 686/888 852/888	n	n		y		4.2.1.52 dihydrodipicolinate synthase -!- Lysine biosynthesis [PATH:sao00300]	Alignment	KEGG
Diaminopimelate biosynthesis	SAOUHSC_01397	n	n	13	9	dihydrodipicolinate reductase	693	dapB	SAV1396	dapB		dapB	n	707/723	n	n		y		1.3.1.26 dihydrodipicolinate reductase -!- Lysine biosynthesis [PATH:sao00300]	Alignment	KEGG
Diaminopimelate biosynthesis	SAOUHSC_01398	n	n	26	26	2,3,4,5-tetrahydropyridine-2-carboxylate N-succinyltransferase, putative	720	dapD	SAV1397	dapD		ykuQ	n	40/720 439/720	n	n		y		2.3.1.117 2,3,4,5-tetrahydropyridine-2,6-dicarboxylate N-succinyltransferase -!- Lysine biosynthesis [PATH:sao00300]	Alignment	KEGG
Peptidoglycan biosynthesis	SAOUHSC_00752	y	y	31	-22	UDP-N-acetylenolpyruvoylglucosamine reductase, putative	924	MW0700	SAV0738	SA0693	murB	murB	y		n	n	lethal	y		1.1.1.158 UDP-N-acetylmuramate dehydrogenase -!- Aminosugars metabolism [PATH:sao00530]	Alignment	KEGG
Peptidoglycan biosynthesis	SAOUHSC_00954	y	y	52	-33	UDP-N-acetylmuramoylalanyl-D-glutamate--2, 6-diaminopimelate ligase	1482	murE	SAV1018	murE		murE	y		n	n		y		6.3.2.13 UDP-N-acetylmuramoyl-L-alanyl-D-glutamate-2,6-diaminopimelate ligase -!- Lysine biosynthesis [PATH:sao00300] -!- Peptidoglycan biosynthesis [PATH:sao00550]	Alignment	KEGG
Peptidoglycan biosynthesis	SAOUHSC_01106	y	y	23	-4	glutamate racemase	801	murI	SAV1151	murI		racE	y		y	n		y		5.1.1.3 glutamate racemase -!- Glutamate metabolism [PATH:sao00251] -!- D-Glutamine and D-glutamate metabolism [PATH:sao00471]	Alignment	KEGG
Peptidoglycan biosynthesis	SAOUHSC_01146	y	y	40	-37	phospho-N-acetylmuramoyl-pentapeptide- transferase	966	mraY	SAV1182	mraY		mraY	y		y	n		y		2.7.8.13 phospho-N-acetylmuramoyl-pentapeptide-transferase -!- Peptidoglycan biosynthesis [PATH:sao00550]	Alignment	KEGG
Peptidoglycan biosynthesis	SAOUHSC_01147	y	y	49	-41	UDP-N-acetylmuramoylalanine--D-glutamate ligase	1350	murD	SAV1183	murD		murD	y		y	n		y	Y 1338/1350	6.3.2.9 UDP-N-acetylmuramoyl-L-alanine-D-glutamate ligase -!- D-Glutamine and D-glutamate metabolism [PATH:sao00471] -!- Peptidoglycan biosynthesis [PATH:sao00550]	Alignment	KEGG
Peptidoglycan biosynthesis	SAOUHSC_01237	y	y	30	-26	undecaprenyl diphosphate synthase	771	uppS	SAV1260	uppS		uppS	y		n	n		n		2.5.1.31 di-trans,poly-cis-decaprenylcistransferase -!- Terpenoid biosynthesis [PATH:sao00900]	Alignment	KEGG
Peptidoglycan biosynthesis	SAOUHSC_01400	n	n	29	22	alanine racemase, putative	1086	MW1287	SAV1399	SA1231		alr	n	943/1086	n	n		y		Alanine and aspartate metabolism [PATH:sao00252] -!- D-Alanine metabolism [PATH:sao00473]	Alignment	KEGG
Peptidoglycan biosynthesis	SAOUHSC_01424	y	y	27	-23	UDP-N-acetylglucosamine--N-acetylmuramyl- (pentapeptide) pyrophosphoryl-undecaprenol N-acetylglucosamine transferase	1071	murG	SAV1418	murG		murG	y		y	n		y		2.4.1.- -!- Peptidoglycan biosynthesis [PATH:sao00550]	Alignment	KEGG
Peptidoglycan biosynthesis	SAOUHSC_01467	y	y	70	-39	penicillin-binding protein 2	2184	pbp2	SAV1450	pbp2		ponA	y		n	n		n		Unknown	Alignment	KEGG
Peptidoglycan biosynthesis	SAOUHSC_01739	y	y	27	-15	conserved hypothetical protein	876	MW1582	SAV1632	lytH		yrvJ	n	581/876	n	n		n		3.5.1.28 N-acetylmuramoyl-L-alanine amidase -!- Peptidoglycan biosynthesis [PATH:sao00550]	Alignment	KEGG
Peptidoglycan biosynthesis	SAOUHSC_01856	y	y	41	-21	UDP-N-acetylmuramate--alanine ligase	1314	murC	SAV1740	murC		murC	y		y	n		y		6.3.2.8 UDP-N-acetylmuramate-L-alanine ligase -!- D-Glutamine and D-glutamate metabolism [PATH:sao00471] -!- Peptidoglycan biosynthesis [PATH:sao00550]	Alignment	KEGG
Peptidoglycan biosynthesis	SAOUHSC_02107	y	y	35	-33	UDP-N-acetylmuramyl tripeptide synthetase, putative	1314	MW1833	SAV1892	SA1708			y		n	n				Unknown	Alignment	KEGG
Peptidoglycan biosynthesis	SAOUHSC_02305	n	n	30	17	alanine racemase	1149	alr	SAV2070	alr		alr	n	842/1149	n	n		y		5.1.1.1 alanine racemase -!- Alanine and aspartate metabolism [PATH:sao00252] -!- D-Alanine metabolism [PATH:sao00473]	Alignment	KEGG
Peptidoglycan biosynthesis	SAOUHSC_02317	y	y	48	-27	UDP-N-acetylmuramoylalanyl-D-glutamyl-2, 6-diaminopimelate--D-alanyl-D-alanyl ligase	1359	murF	SAV2082	murF		murF	y		y	n		y		Lysine biosynthesis [PATH:sao00300] -!- Peptidoglycan biosynthesis [PATH:sao00550]	Alignment	KEGG
Peptidoglycan biosynthesis	SAOUHSC_02318	y	y	39	-33	D-alanine--D-alanine ligase	1071	ddlA	SAV2083	ddlA		ddl	y		y	n		y		6.3.2.4 D-alanine-D-alanine ligase -!- D-Alanine metabolism [PATH:sao00473] -!- Peptidoglycan biosynthesis [PATH:sao00550]	Alignment	KEGG
Peptidoglycan biosynthesis	SAOUHSC_02337	y	y	38	-29	UDP-N-acetylglucosamine 1-carboxyvinyltransferase	1266	murA	SAV2099	murA		murAA	y		n	y		y		2.5.1.7 UDP-N-acetylglucosamine 1-carboxyvinyltransferase -!- Aminosugars metabolism [PATH:sao00530]	Alignment	KEGG
Peptidoglycan biosynthesis	SAOUHSC_02527	y	y	47	-40	FmhB protein, putative	1266	fmhB	SAV2262	fmhB			y		n	n				Unknown	Alignment	KEGG
Peptidoglycan biosynthesis	SAOUHSC_01373	y	y	37	-29	methicillin resistance factor, FemA, putative	1263	femA	SAV1374	femA			y		n	n			Y 1227/1263	Unknown	Alignment	KEGG
Peptidoglycan biosynthesis	SAOUHSC_01374	y	y	25	-20	methicillin resistance factor, putative	1260	femB	SAV1375	femB			y		n	n				Unknown	Alignment	KEGG
Teichoic acid biosynthesis	SAOUHSC_00223	y	y	44	-20	teichoic acid biosynthesis protein F, putative	1170	MW0230	SAV0254	SA0244		tagF	y		n	n		y		Unknown	Alignment	KEGG
Teichoic acid biosynthesis	SAOUHSC_00227	y	y	40	-23	conserved hypothetical protein	1689	MW0233	SAV0257	SA0247		tagB	y		n	n		y		Unknown	Alignment	KEGG
Teichoic acid biosynthesis	SAOUHSC_00640	y	n	7	2	conserved hypothetical protein	765	tagA	SAV0636	tagA		tagA	y		n	n		y		Unknown	Alignment	KEGG
Teichoic acid biosynthesis	SAOUHSC_00641	y	y	26	-14	teichoic acid translocation ATP-binding protein, putative	795	tagH	SAV0637	tagH		tagH	y		n	n		y		ABC transporters [PATH:sao02010]	Alignment	KEGG
Teichoic acid biosynthesis	SAOUHSC_00642	y	y	14	-9	teichoic acid biosynthesis protein, putative	813	tagG	SAV0638	tagG		tagG	y		n	n		y		ABC transporters [PATH:sao02010]	Alignment	KEGG
Teichoic acid biosynthesis	SAOUHSC_00643	y	y	25	-13	tagB protein, putative	1104	tagB	SAV0639	tagB		tagB	y		n	n		y		Unknown	Alignment	KEGG
Teichoic acid biosynthesis	SAOUHSC_00645	y	n	6	-2	glycerol-3-phosphate cytidylyltransferase	399	tagD	SAV0641	tagD		tagD	y		n	n		y		2.7.7.39 glycerol-3-phosphate cytidylyltransferase -!- Glycerophospholipid metabolism [PATH:sao00564]	Alignment	KEGG
Teichoic acid biosynthesis	SAOUHSC_00762	y	y	24	-14	conserved hypothetical protein	1056	llm	SAV0747	llm		tagO	y		n	n		y	Y 936/1056	2.7.8.-	Alignment	KEGG
Teichoic acid biosynthesis	SAOUHSC_00869	y	y	56	-47	D-alanine-activating enzyme	1458	dltA	SAV0932	dltA		dltA	y		n	n		n		6.3.2.- -!- D-Alanine metabolism [PATH:sao00473]	Alignment	KEGG
Teichoic acid biosynthesis	SAOUHSC_00870	y	y	40	-38	dltB protein, putative	1215	dltB	SAV0933	dltB		dltB	n	289/1215 731/1215	n	n		n		Unknown	Alignment	KEGG
Teichoic acid biosynthesis	SAOUHSC_00871	y	y	5	-4	D-alanyl carrier protein	237	dltC	SAV0934	dltC		dltC	y		n	n		n		Unknown	Alignment	KEGG
Teichoic acid biosynthesis	SAOUHSC_00872	y	y	41	-28	extramembranal protein	1176	dltD	SAV0935	dltD		dltD	n	233/1176 63/309	n	n		n		Unknown	Alignment	KEGG
Cell division	SAOUHSC_00482	y	n	11	-1	conserved hypothetical protein	393	MW0462	SAV0507	SA0465		divIC	y		n	n		y		Unknown	Alignment	KEGG
Cell division	SAOUHSC_01144	y	n	6	-3	conserved hypothetical protein	402	ftsL	SAV1180	ftsL		ftsL	y		n	n		y		Unknown	Alignment	KEGG
Cell division	SAOUHSC_01154	y	y	21	-13	conserved hypothetical protein	564	MW1072	SAV1189	SA1032		ylmF	y		n	n		n		Unknown	Alignment	KEGG
Cell division	SAOUHSC_01149	y	y	48	-43	cell division protein, putative	1413	ftsA	SAV1185	ftsA		ftsA	y		y	n		y		Cell division	Alignment	KEGG
Cell division	SAOUHSC_01150	y	y	38	-26	cell division protein FtsZ	1173	ftsZ	SAV1186	ftsZ		ftsZ	y		n	y		y		Cell division	Alignment	KEGG
Cell division	SAOUHSC_01827	y	y	39	-23	conserved hypothetical protein	1695	MW1660	SAV1717	SA1539	ytwP	ezrA	y		n	n	lethal	n		Cell division	Alignment	KEGG
Cell division	SAOUHSC_03049	y	y	15	-4	conserved hypothetical protein	840	MW2627	SAV2709	SA2498		yyaA	y		n	n		n		Unknown	Alignment	KEGG
Cell division	SAOUHSC_01148	y	y	48	-38	cell division protein, putative	1320	div1b	SAV1184	div1b		divIB	y		n	n		y	Y 1314/1320	Cell division	Alignment	KEGG
Cell division	SAOUHSC_01462	y	n	5	-2	conserved hypothetical protein	345	MW1335	SAV1446	SA1279		ypsB	y		n	n		n		Cell division	Alignment	KEGG
Cell division	SAOUHSC_01063	y	y	38	-25	conserved hypothetical protein	1227	MW0996	SAV1113	SA0962		ftsW	y		n	n		y		Cell division	Alignment	KEGG
Cell division	SAOUHSC_01145	y	y	60	-38	penicillin-binding protein 1	2235	pbpA	SAV1181	pbpA		pbpB	y		n	n		y		Unknown	Alignment	KEGG
Cell division	SAOUHSC_03052	y	y	55	-12	glucose inhibited division protein A, putative	1785	gidA	SAV2711	gidA		gidA	n	1711/1878 1091/1878 698/1878 696/1878 541/1878 395/1878 377/1878 362/1878	n	y		n		Cell division	Alignment	KEGG
Cell shape	SAOUHSC_01759	n	n	21	9	rod shape-determining protein MreC	843	MW1599	SAV1649	SA1475		mreC	y		n	n		y		Cell division	Alignment	KEGG
Cell shape	SAOUHSC_02319	n	n	33	16	conserved hypothetical protein	1203	MW2007	SAV2084	SA1888		rodA	y		n	n		y		Cell division	Alignment	KEGG
Cell shape	SAOUHSC_01062	n	n	8	4	conserved hypothetical protein	276	MW0995	SAV1112	SA0961		ylaN	n	86/276	n	n		y		Unknown	Alignment	KEGG
Na/H transporter	SAOUHSC_00625	n	n	85	72	conserved hypothetical protein	2403	MW0585	SAV0621	SA0578		mrpA	n	513/2025 1055/2025 1218/2025 1344/2025 1636/2025	n	n		y		Other ion-coupled transporters	Alignment	KEGG
Na/H transporter	SAOUHSC_00626	n	n	6	2	conserved hypothetical protein	426	MW0586	SAV0623	SA0579		mrpB	y		n	n		y		Other ion-coupled transporters	Alignment	KEGG
Na/H transporter	SAOUHSC_00627	n	n	8	7	conserved hypothetical protein	345	MW0587	SAV0624	SA0580		mrpC	y		n	n		y		Other ion-coupled transporters	Alignment	KEGG
Na/H transporter	SAOUHSC_00628	n	n	43	33	conserved hypothetical protein	1497	MW0588	SAV0625	SA0581		mrpD	n	64/1497 86/1497 439/1497 759/1497 1042/1497	n	n		y		Other ion-coupled transporters	Alignment	KEGG
Na/H transporter	SAOUHSC_00884	n	n	9	1	Multiple resistance and pH regulation protein F (MrpF / PhaF) family, putative	294	mnhF	SAV0947	mnhF		mrpF	y		n	n		y		Other ion-coupled transporters	Alignment	KEGG
Na/H transporter	SAOUHSC_00886	n	n	52	18	Na+/H+ antiporter, MnhD component, putative	1497	mnhD	SAV0949	mnhD	yufD	mrpD	y		n	n	defect	y		Other ion-coupled transporters	Alignment	KEGG
Na/H transporter	SAOUHSC_00887	n	n	8	4	Na+/H+ antiporter subunit, putative	330	mnhC	SAV0950	mnhC		mrpC	y		n	n		y		Other ion-coupled transporters	Alignment	KEGG
Na/H transporter	SAOUHSC_00888	n	n	5	3	monovalent cation:proton antiporter subfamily, putative	429	mnhB	SAV0951	mnhB		mrpB	y		n	n		y		Other ion-coupled transporters	Alignment	KEGG
Na/H transporter	SAOUHSC_00889	n	n	77	45	Na+/H+ antiporter subunit, putative	2406	mnhA	SAV0952	mnhA		mrpA	y		n	n		y		Other ion-coupled transporters	Alignment	KEGG
Cell envelope - other	SAOUHSC_00998	y	y	33	-9	fmt protein, putative	1194	fmt	SAV1057	fmtA		pbpX	n	321/1194 536/1194 904/1194 999/1194	n	n		n		Unknown	Alignment	KEGG
Cell envelope - other	SAOUHSC_01359	y	y	63	-41	conserved hypothetical protein	2523	fmtC	SAV1360	fmtC		yfiX	y		n	n		n		Unknown	Alignment	KEGG
Cell envelope - other	SAOUHSC_01501	y	y	28	-13	elastin binding protein	1461	ebpS	SAV1481	ebpS		ypbE	y		n	n		n		Unknown	Alignment	KEGG
Carbon metabolism
Glycolysis	SAOUHSC_00472	y	y	25	-11	ribose-phosphate pyrophosphokinase, putative	966	prs	SAV0500	prs		prs	y		y	n		y		2.7.6.1 ribose-phosphate diphosphokinase -!- Pentose phosphate pathway [PATH:sao00030] -!- Purine metabolism [PATH:sao00230]	Alignment	KEGG
Glycolysis	SAOUHSC_00796	y	y	44	-31	phosphoglycerate kinase, putative	1191	pgk	SAV0773	pgk		pgk	y		y	n		y		2.7.2.3 phosphoglycerate kinase -!- Glycolysis / Gluconeogenesis [PATH:sao00010] -!- Carbon fixation [PATH:sao00710]	Alignment	KEGG
Glycolysis	SAOUHSC_00797	y	y	26	-21	triosephosphate isomerase	762	tpi	SAV0774	tpi		tpiA	y		y	n		y		5.3.1.1 triose-phosphate isomerase -!- Glycolysis / Gluconeogenesis [PATH:sao00010] -!- Fructose and mannose metabolism [PATH:sao00051] -!- Inositol metabolism -!- Carbon fixation [PATH:sao00710]	Alignment	KEGG
Glycolysis	SAOUHSC_00798	y	n	42	22	phosphoglycerate mutase, 2,3-bisphosphoglycerate-independent	1518	pgm	SAV0775	pgm		pgm	n	108/1518 448/1518 855/1518 873/1518 1146/1518	n	n		y		5.4.2.1 phosphoglycerate mutase -!- Glycolysis / Gluconeogenesis [PATH:sao00010]	Alignment	KEGG
Glycolysis	SAOUHSC_00799	y	y	45	-31	enolase	1305	eno	SAV0776	eno		eno	y		n	y		y		4.2.1.11 phosphopyruvate hydratase -!- Glycolysis / Gluconeogenesis [PATH:sao00010]	Alignment	KEGG
Glycolysis	SAOUHSC_00900	y	y	42	-37	glucose-6-phosphate isomerase	1332	pgi	SAV0962	pgi		pgi	n	1279/1332	n	y		n		5.3.1.9 glucose-6-phosphate isomerase -!- Glycolysis / Gluconeogenesis [PATH:sao00010] -!- Pentose phosphate pathway [PATH:sao00030] -!- Starch and sucrose metabolism [PATH:sao00500]	Alignment	KEGG
Glycolysis	SAOUHSC_01337	y	y	58	-46	transketolase	1878	tkt	SAV1342	tkt		tkt	y		n	y		y		2.2.1.1 transketolase -!- Pentose phosphate pathway [PATH:sao00030] -!- Carbon fixation [PATH:sao00710] -!- Biosynthesis of ansamycins	Alignment	KEGG
Glycolysis	SAOUHSC_01806	y	y	47	-13	pyruvate kinase	1758	pykA	SAV1697	pykA		pyk	n		n	y		n		2.7.1.40 pyruvate kinase -!- Glycolysis / Gluconeogenesis [PATH:sao00010] -!- Pyruvate metabolism [PATH:sao00620] -!- Carbon fixation [PATH:sao00710] -!- Purine metabolism [PATH:sao00230]	Alignment	KEGG
Glycolysis	SAOUHSC_01807	y	n	21	-1	6-phosphofructokinase, putative	924	pfk	SAV1698	pfk		pfkA	y		n	y		y	Y 918/924	2.7.1.11 6-phosphofructokinase -!- Glycolysis / Gluconeogenesis [PATH:sao00010] -!- Pentose phosphate pathway [PATH:sao00030] -!- Fructose and mannose metabolism [PATH:sao00051] -!- Galactose metabolism [PATH:sao00052]	Alignment	KEGG
Glycolysis	SAOUHSC_02366	y	y	25	-4	conserved hypothetical protein	861	fbaA	SAV2125	fbaA		fbaA	y		n	y		y		Glycolysis / Gluconeogenesis [PATH:sao00010] -!- Pentose phosphate pathway [PATH:sao00030] -!- Fructose and mannose metabolism [PATH:sao00051] -!- Carbon fixation [PATH:sao00710]	Alignment	KEGG
Glycolysis	SAOUHSC_00795	y	y	36	-33	glyceraldehyde-3-phosphate dehydrogenase, type I	1011	gap	SAV0772	gap		gapA	y		n	y		n		1.2.1.- -!- Glycolysis / Gluconeogenesis [PATH:sao00010]	Alignment	KEGG
Pentose phosphate	SAOUHSC_01189	y	y	19	-16	ribulose-phosphate 3-epimerase	645	cfxE	SAV1222	cfxE		rpe	y		n	n		n		5.1.3.1 ribulose-phosphate 3-epimerase -!- Pentose phosphate pathway [PATH:sao00030] -!- Pentose and glucuronate interconversions [PATH:sao00040] -!- Carbon fixation [PATH:sao00710]	Alignment	KEGG
Pentose phosphate	SAOUHSC_01599	y	y	48	-41	glucose-6-phosphate 1-dehydrogenase	1485	MW1459	SAV1505	SA1336		zwf	y		n	n		n		1.1.1.49 glucose-6-phosphate dehydrogenase -!- Pentose phosphate pathway [PATH:sao00030] -!- Glutathione metabolism [PATH:sao00480]	Alignment	KEGG
Pentose phosphate	SAOUHSC_01605	y	y	46	-38	6-phosphogluconate dehydrogenase, decarboxylating	1407	gnd	SAV1511	gnd		yqjI	n		n	n		n		1.1.1.44 phosphogluconate dehydrogenase (decarboxylating) -!- Pentose phosphate pathway [PATH:sao00030]	Alignment	KEGG
Pentose phosphate	SAOUHSC_02612	y	n	8	5	ribose 5-phosphate isomerase, putative	687	MW2256	SAV2336	SA2127			n	569/687 211/687	n	n				ribose-5-phosphate isomerase	Alignment	KEGG
Intermediary metabolism	SAOUHSC_01216	y	y	28	0	succinyl-CoA synthetase, beta subunit, putative	1167	sucC	SAV1245	sucC		sucC	y		n	n		n		6.2.1.5 succinate-CoA ligase (ADP-forming) -!- Citrate cycle (TCA cycle) [PATH:sao00020] -!- Propanoate metabolism [PATH:sao00640] -!- C5-Branched dibasic acid metabolism [PATH:sao00660] -!- Reductive carboxylate cycle (CO2 fixation) [PATH:sao00720]	Alignment	KEGG
Intermediary metabolism	SAOUHSC_01287	y	y	41	-32	glutamine synthetase, type I	1341	glnA	SAV1310	glnA		glnA	y		n	n		n		6.3.1.2 glutamate-ammonia ligase -!- Nitrogen metabolism [PATH:sao00910] -!- Glutamate metabolism [PATH:sao00251] -!- Peptidoglycan biosynthesis [PATH:sao00550] -!- Two-component system [PATH:sao02020]	Alignment	KEGG
Intermediary metabolism	SAOUHSC_00788	y	y	36	-20	conserved hypothetical protein	996	MW0728	SAV0766	SA0721		yvcK	y		n	n		n		Unknown	Alignment	KEGG
Regulation	SAOUHSC_00781	y	n	18	10	HPr(Ser) kinase/phosphatase	933	hprK	SAV0760	hprK		hprK	n	40/933 91/933 103/933 323/933	n	y		n		HPr kinase/phosphorylase	Alignment	KEGG
Regulation	SAOUHSC_01028	y	n	6	4	phosphocarrier protein hpr, putative	267	ptsH	SAV1083	ptsH		ptsH	y		n	y		n		Phosphotransferase system (PTS)	Alignment	KEGG
Respiratory pathways
Isoprenoid/Mevalonate biosynthesis	SAOUHSC_00225	y	y	24	-19	conserved hypothetical protein	717	MW0231	SAV0255	SA0245		yacM	y		n	n		y		Biosynthesis of steroids [PATH:sao00100]	Alignment	KEGG
Isoprenoid/Mevalonate biosynthesis	SAOUHSC_00336	y	y	40	-18	acetyl-CoA acetyltransferase, putative	1182	MW0330	SAV0354	SA0342		mmgA	n	587/1182 853/1182	n	n		n		Pyruvate metabolism [PATH:sao00620] -!- Propanoate metabolism [PATH:sao00640] -!- Butanoate metabolism [PATH:sao00650] -!- Fatty acid metabolism [PATH:sao00071] -!- Synthesis and degradation of ketone bodies [PATH:sao00072] -!- Valine, leucine and isoleucine degradation [PATH:sao00280] -!- Lysine degradation [PATH:sao00310] -!- Tryptophan metabolism [PATH:sao00380] -!- Benzoate degradation via Co…	Alignment	KEGG
Isoprenoid/Mevalonate biosynthesis	SAOUHSC_00466	n	n	26	16	4-diphosphocytidyl-2C-methyl-D-erythritol kinase	849	MW0450	SAV0495	SA0453		ispE	n	423/849	n	n		y		2.7.1.- -!- Biosynthesis of steroids [PATH:sao00100]	Alignment	KEGG
Isoprenoid/Mevalonate biosynthesis	SAOUHSC_00577	y	y	35	-26	mevalonate kinase, putative	921	mvaK1	SAV0590	mvaK1			y		n	n				Biosynthesis of steroids [PATH:sao00100]	Alignment	KEGG
Isoprenoid/Mevalonate biosynthesis	SAOUHSC_00578	y	y	29	-21	diphosphomevalonate decarboxylase	984	mvaD	SAV0591	mvaD			y		n	n				4.1.1.33 diphosphomevalonate decarboxylase -!- Biosynthesis of steroids [PATH:sao00100]	Alignment	KEGG
Isoprenoid/Mevalonate biosynthesis	SAOUHSC_00579	y	y	42	-23	phosphomevalonate kinase	1077	mvaK2	SAV0592	mvaK2			y		n	n				2.7.4.2 phosphomevalonate kinase -!- Biosynthesis of steroids [PATH:sao00100]	Alignment	KEGG
Isoprenoid/Mevalonate biosynthesis	SAOUHSC_01618	n	n	16	12	geranyltranstransferase, putative	882	ispA	SAV1521	ispA		yqiD	n	785/882 617/882 387/882 320/882 304/882 101/882	n	n		y		2.5.1.10 geranyltranstransferase -!- Biosynthesis of steroids [PATH:sao00100] -!- Terpenoid biosynthesis [PATH:sao00900]	Alignment	KEGG
Isoprenoid/Mevalonate biosynthesis	SAOUHSC_02623	y	y	30	-23	conserved hypothetical protein	1050	fni	SAV2346	fni	BAB44590.1	ypgA	y		n	n	lethal	n		Biosynthesis of steroids [PATH:sao00100] -!- Terpenoid biosynthesis [PATH:sao00900]	Alignment	KEGG
Isoprenoid/Mevalonate biosynthesis	SAOUHSC_02859	y	y	42	-31	hydroxymethylglutaryl-CoA reductase, degradative	1278	mvaA	SAV2545	mvaA			n	554/1278	n	n				1.1.1.88 hydroxymethylglutaryl-CoA reductase	Alignment	KEGG
Isoprenoid/Mevalonate biosynthesis	SAOUHSC_02860	y	y	40	-33	HMG-CoA synthase, putative	1167	mvaS	SAV2546	mvaS		pksG	n	575/1167	n	n		n		2.3.3.10 hydroxymethylglutaryl-CoA synthase -!- Butanoate metabolism [PATH:sao00650] -!- Synthesis and degradation of ketone bodies [PATH:sao00072] -!- Valine, leucine and isoleucine degradation [PATH:sao00280]	Alignment	KEGG
Menaquinone biosynthesis	SAOUHSC_00980	y	n	28	-1	conserved hypothetical protein	939	MW0925	SAV1041	SA0894		menA	y		n	n		y		Ubiquinone biosynthesis [PATH:sao00130]	Alignment	KEGG
Menaquinone biosynthesis	SAOUHSC_00983	n	n	58	26	2-succinyl-6-hydroxy-2, 4-cyclohexadiene-1-carboxylic acid synthase/2-oxoglutarate decarboxylase	1674	menD	SAV1043	menD		menD	n	370/1674	n	n		y		Unknown	Alignment	KEGG
Menaquinone biosynthesis	SAOUHSC_00985	n	n	24	9	enoyl-CoA hydratase/isomerase family protein, putative	822	menB	SAV1045	menB		menB	y		y	n		y		Ubiquinone biosynthesis [PATH:sao00130]	Alignment	KEGG
Menaquinone biosynthesis	SAOUHSC_01486	n	y	23	-7	heptaprenyl diphosphate syntase component II, putative	945	gerCC	SAV1470	gerCC		hepT	y		n	n		y	Y 600/960	2.5.1.30 trans-hexaprenyltranstransferase -!- Biosynthesis of steroids [PATH:sao00100]	Alignment	KEGG
Menaquinone biosynthesis	SAOUHSC_01487	n	n	17	3	menaquinone biosynthesis methyltransferase, putative	603	gerCB	SAV1471	gerCB		menH	y		y	n		y		2.1.1.- -!- Ubiquinone biosynthesis [PATH:sao00130]	Alignment	KEGG
Menaquinone biosynthesis	SAOUHSC_01488	n	n	7	6	conserved hypothetical protein	573	MW1361	SAV1472	SA1304		hepS	y		n	n		y		Unknown	Alignment	KEGG
Menaquinone biosynthesis	SAOUHSC_01915	n	n	22	18	conserved hypothetical protein	1002	menC	SAV1796	menC		menC	n	982/1002	n	n		y		Ubiquinone biosynthesis [PATH:sao00130]	Alignment	KEGG
Menaquinone biosynthesis	SAOUHSC_01916	n	n	37	12	o-succinylbenzoic acid--coa ligase, putative	1479	menE	SAV1797	menE		menE	y		n	n		y		Ubiquinone biosynthesis [PATH:sao00130]	Alignment	KEGG
Thioredoxin	SAOUHSC_00785	y	y	30	-20	thioredoxin reductase	936	trxB	SAV0764	trxB		trxB	y		n	n		y		1.8.1.9 thioredoxin-disulfide reductase -!- Pyrimidine metabolism [PATH:sao00240]	Alignment	KEGG
Thioredoxin	SAOUHSC_01100	y	n	6	-1	thioredoxin	315	trxA	SAV1145	trxA		trxA	y		n	n		y		Unknown	Alignment	KEGG
Nucleotides
Purine biosynthesis	SAOUHSC_00374	n	n	48	38	inosine-5'-monophosphate dehydrogenase	1467	guaB	SAV0390	guaB		guaB	n	52/1467	y	n		y		1.1.1.205 IMP dehydrogenase -!- Purine metabolism [PATH:sao00230]	Alignment	KEGG
Purine biosynthesis	SAOUHSC_00375	y	y	36	-11	GMP synthase, putative	1542	guaA	SAV0391	guaA		guaA	n	664/1542 727/1542 985/1542 1117/1542 1121/1542 1153/1542 1474/1542	y	n		n		6.3.5.2 GMP synthase (glutamine-hydrolysing) -!- Purine metabolism [PATH:sao00230] -!- Glutamate metabolism [PATH:sao00251] -!- Family C26: gamma-glutamyl hydrolase family	Alignment	KEGG
Purine biosynthesis	SAOUHSC_00485	n	n	15	-1	hypoxanthine phosphoribosyltransferase	540	MW0465	SAV0510	SA0468		hprT	y		n	n		y	Y 264/540	2.4.2.8 hypoxanthine phosphoribosyltransferase -!- Purine metabolism [PATH:sao00230]	Alignment	KEGG
Purine biosynthesis	SAOUHSC_01176	y	y	21	-12	guanylate kinase	624	gmk	SAV1209	gmk		gmk	y		n	n		y		2.7.4.8 guanylate kinase -!- Purine metabolism [PATH:sao00230]	Alignment	KEGG
Purine biosynthesis	SAOUHSC_02490	y	y	19	-16	adenylate kinase, putative	648	adk	SAV2229	adk	adk	adk	y		n	y	defect	y		2.7.4.3 adenylate kinase -!- Purine metabolism [PATH:sao00230]	Alignment	KEGG
Purine metabolism	SAOUHSC_01742	y	y	73	-15	GTP pyrophosphokinase	2190	relA	SAV1634	relA		relA	y		n	n		n		2.7.6.5 GTP diphosphokinase -!- Purine metabolism [PATH:sao00230]	Alignment	KEGG
Purine/Pyrimidine biosynthesis	SAOUHSC_00741	y	y	15	-12	ribonucleoside-diphosphate reductase 2, putative	399	nrdI	SAV0730	nrdI		ymaA	y		n	n		y		Unknown	Alignment	KEGG
Purine/Pyrimidine biosynthesis	SAOUHSC_00742	y	y	77	-65	ribonucleotide-diphosphate reductase alpha chain, putative	2166	nrdE	SAV0731	nrdE		nrdE	y		y	n		y		Purine metabolism [PATH:sao00230] -!- Pyrimidine metabolism [PATH:sao00240]	Alignment	KEGG
Purine/Pyrimidine biosynthesis	SAOUHSC_00743	y	y	15	-8	ribonucleotide-disphosphate reductase beta chain, putative	972	nrdF	SAV0732	nrdF		nrdF	y		n	n		y		1.17.4.1 ribonucleoside-diphosphate reductase -!- Purine metabolism [PATH:sao00230] -!- Pyrimidine metabolism [PATH:sao00240]	Alignment	KEGG
Pyrimidine biosynthesis	SAOUHSC_00451	y	y	9	-4	thymidylate kinase	618	tmk	SAV0482	tmk		tmk	y		y	n		y	Y 614/618	2.7.4.9 dTMP kinase -!- Pyrimidine metabolism [PATH:sao00240]	Alignment	KEGG
Pyrimidine biosynthesis	SAOUHSC_01235	y	y	17	-13	uridylate kinase, putative	723	smbA	SAV1258	smbA		pyrH	y		n	n		n		Pyrimidine metabolism [PATH:sao00240]	Alignment	KEGG
Pyrimidine biosynthesis	SAOUHSC_01435	y	y	21	-17	thymidylate synthase, putative	957	thyA	SAV1427	thyA		thyB	y		y	n		n		Pyrimidine metabolism [PATH:sao00240] -!- One carbon pool by folate [PATH:sao00670]	Alignment	KEGG
Pyrimidine biosynthesis	SAOUHSC_01496	y	y	19	-4	cytidylate kinase	552	cmk	SAV1478	cmk		cmk	n	505/660	y	n		y		2.7.4.14 cytidylate kinase -!- Pyrimidine metabolism [PATH:sao00240]	Alignment	KEGG
Pyrimidine biosynthesis	SAOUHSC_02368	y	y	57	-42	CTP synthase	1611	ctrA	SAV2127	ctrA		pyrG	y		n	n		y		6.3.4.2 CTP synthase -!- Pyrimidine metabolism [PATH:sao00240]	Alignment	KEGG
Cofactors
Acetyl CoA/CoA	SAOUHSC_00574	y	y	31	-14	phosphate acetyltransferase	987	pta	SAV0588	pta		pta	n	464/987	n	y		n		2.3.1.8 phosphate acetyltransferase -!- Pyruvate metabolism [PATH:sao00620] -!- Propanoate metabolism [PATH:sao00640] -!- Taurine and hypotaurine metabolism [PATH:sao00430]	Alignment	KEGG
Acetyl CoA/CoA	SAOUHSC_01075	y	y	13	-8	pantetheine-phosphate adenylyltransferase	483	MW1007	SAV1125	SA0973		ylbI	y		n	n		n		2.7.7.3 pantetheine-phosphate adenylyltransferase -!- Pantothenate and CoA biosynthesis [PATH:sao00770]	Alignment	KEGG
Acetyl CoA/CoA	SAOUHSC_01178	y	y	38	-33	phosphopantothenoylcysteine decarboxylase/phosphopantothenate--cysteine ligase	1200	MW1094	SAV1211	SA1054		yloI	y		y	n		n		Pantothenate and CoA biosynthesis [PATH:sao00770] -!- Pantothenate and CoA biosynthesis [PATH:sao00770]	Alignment	KEGG
Acetyl CoA/CoA	SAOUHSC_01795	y	n	12	0	dephospho-CoA kinase	624	MW1631	SAV1688	SA1511		ytaG	y		n	n		y		2.7.1.24 dephospho-CoA kinase -!- Pantothenate and CoA biosynthesis [PATH:sao00770]	Alignment	KEGG
Acetyl CoA/CoA	SAOUHSC_02371	y	y	25	-20	conserved hypothetical protein	804	MW2054	SAV2130	SA1932			y		n	n				Pantothenate and CoA biosynthesis [PATH:sao00770]	Alignment	KEGG
Folate	SAOUHSC_00490	y	y	11	-6	dihydroneopterin aldolase	366	folB	SAV0515	folB		folB	y		n	n		n		4.1.2.25 dihydroneopterin aldolase -!- Folate biosynthesis [PATH:sao00790]	Alignment	KEGG
Folate	SAOUHSC_00549	y	y	23	-6	conserved hypothetical protein	879	MW0521	SAV0566	SA0524		yciA	y		n	n		n		Unknown	Alignment	KEGG
Folate	SAOUHSC_01007	n	n	26	16	FolD bifunctional protein, putative	861	folD	SAV1063	folD		folD	y		n	n		y		Glyoxylate and dicarboxylate metabolism [PATH:sao00630] -!- Glyoxylate and dicarboxylate metabolism [PATH:sao00630] -!- One carbon pool by folate [PATH:sao00670] -!- One carbon pool by folate [PATH:sao00670]	Alignment	KEGG
Folate	SAOUHSC_01434	y	y	5	-5	dihydrofolate reductase	480	dfrA	SAV1426	dfrA		dfrA	y		n	y		y		1.5.1.3 dihydrofolate reductase -!- Folate biosynthesis [PATH:sao00790] -!- One carbon pool by folate [PATH:sao00670]	Alignment	KEGG
Folate	SAOUHSC_01766	y	y	42	-27	folylpolyglutamate synthase/dihydrofolate synthase, putative	1272	folC	SAV1662	folC		folC	y		n	n		n		6.3.2.17 tetrahydrofolate synthase -!- Folate biosynthesis [PATH:sao00790]	Alignment	KEGG
Folate	SAOUHSC_02354	n	n	35	23	serine hydroxymethyltransferase, putative	1239	glyA	SAV2113	glyA		glyA	n	78/1239	n	y		y		2.1.2.1 glycine hydroxymethyltransferase -!- Methane metabolism [PATH:sao00680] -!- Glycine, serine and threonine metabolism [PATH:sao00260] -!- Lysine degradation [PATH:sao00310] -!- Cyanoamino acid metabolism [PATH:sao00460] -!- One carbon pool by folate [PATH:sao00670]	Alignment	KEGG
Folate	SAOUHSC_00491	y	n	0	0	2-amino-4-hydroxy-6- hydroxymethyldihydropteridine pyrophosphokinase	477	folK	SAV0516	folK		folK	n	470/477 477/477	n	n		n	Y 33/477	Folate biosynthesis	Alignment	KEGG
Folate	SAOUHSC_00489	y	n	25	7	dihydropteroate synthase	804	folP	SAV0514	folP		sul	n	32/804	n	n		n		Folate biosynthesis	Alignment	KEGG
NAD biosynthesis	SAOUHSC_00943	y	n	9	-1	ATP-NAD kinase, putative	810	MW0888	SAV1007	SA0865		yjbN	y		n	n		y		2.7.1.23 NAD+ kinase -!- Nicotinate and nicotinamide metabolism [PATH:sao00760]	Alignment	KEGG
NAD biosynthesis	SAOUHSC_01697	y	n	14	-1	nicotinate (nicotinamide) nucleotide adenylyltransferase	570	MW1545	SAV1594	SA1422		yqeJ	y		n	n		y		Nicotinate and nicotinamide metabolism [PATH:sao00760]	Alignment	KEGG
NAD biosynthesis	SAOUHSC_02132	y	y	19	-14	NAD+ synthetase	822	nadE	SAV1912	nadE		nadE	y		y	n		y		Nitrogen metabolism [PATH:sao00910] -!- Nicotinate and nicotinamide metabolism [PATH:sao00760]	Alignment	KEGG
NAD biosynthesis	SAOUHSC_02133	y	y	38	-21	nicotinate phosphoribosyltransferase, putative	1443	MW1854	SAV1913	SA1729		yueK	y		n	n		y		2.4.2.11 nicotinate phosphoribosyltransferase -!- Nicotinate and nicotinamide metabolism [PATH:sao00760]	Alignment	KEGG
SAM	SAOUHSC_01909	y	y	33	-28	S-adenosylmethionine synthetase	1194	metK	SAV1790	metK		metK	y		n	y		y		2.5.1.6 methionine adenosyltransferase -!- Methionine metabolism [PATH:sao00271] -!- Selenoamino acid metabolism [PATH:sao00450]	Alignment	KEGG
Fe-sulpate cluster	SAOUHSC_00847	y	y	26	-13	ABC transporter, ATP-binding protein, putative	762	MW0795	SAV0842	SA0774	yurY	yurY	y		n	y	lethal	y		Unknown	Alignment	KEGG
Fe-sulpate cluster	SAOUHSC_00848	y	y	48	-35	conserved hypothetical protein	1308	MW0796	SAV0843	SA0775	yurX	yurX	y		n	n	lethal	y		Unknown	Alignment	KEGG
Fe-sulpate cluster	SAOUHSC_00849	y	y	39	-25	aminotransferase, class V superfamily, putative	1251	MW0797	SAV0844	SA0776		csd	y		y	n		y		Thiamine metabolism [PATH:sao00730]	Alignment	KEGG
Fe-sulpate cluster	SAOUHSC_00850	y	y	15	-8	conserved hypothetical protein	465	MW0798	SAV0845	SA0777		yurV	n	425/465	n	n		y		Nitrogen metabolism [PATH:sao00910]	Alignment	KEGG
Fe-sulpate cluster	SAOUHSC_00851	y	y	41	-28	conserved hypothetical protein	1398	MW0799	SAV0846	SA0778		yurU	y		n	n		y		Unknown	Alignment	KEGG
Fe-sulpate cluster	SAOUHSC_01727	y	y	25	-24	conserved hypothetical protein	1143	MW1572	SAV1622	SA1450		yrvO	y		y	n		y		Thiamine metabolism [PATH:sao00730]	Alignment	KEGG
Fe-sulpate cluster	SAOUHSC_01504	y	n	4	1	ferredoxin, putative	225	fer	SAV1484	fer		fer	n		y	n		n		Unknown	Alignment	KEGG
Riboflavin biosynthesis	SAOUHSC_01249	y	y	27	-11	riboflavin biosynthesis protein RibF	972	ribC	SAV1272	ribC		ribC	y		n	n		n		Riboflavin metabolism [PATH:sao00740] -!- Riboflavin metabolism [PATH:sao00740]	Alignment	KEGG
Other/Unknown
Amino acid transporter	SAOUHSC_01787	y	y	37	-32	conserved hypothetical protein	1494	lysP	SAV1681	lysP		rocE	y		n	n		n		Other ion-coupled transporters	Alignment	KEGG
GTP binding	SAOUHSC_01214	y	n	9	-3	conserved hypothetical protein	885	MW1126	SAV1243	SA1086		ylqF	y		n	y		y		Unknown	Alignment	KEGG
GTP binding	SAOUHSC_01668	y	n	7	-1	GTP-binding protein Era	675	bex	SAV1567	bex		era	y		n	n		y	Y 880/900	Unknown	Alignment	KEGG
GTP binding	SAOUHSC_01753	y	y	40	-29	GTP-binding protein	1293	obg	SAV1644	obg	obg	obg	y		n	y	lethal	y		Unknown	Alignment	KEGG
GTP binding	SAOUHSC_01777	y	y	11	-8	GTP-binding protein	591	MW1617	SAV1673	SA1497		ysxC	y		n	n		y		Unknown	Alignment	KEGG
GTP binding	SAOUHSC_01700	y	y	31	-24	conserved hypothetical protein	1101	MW1548	SAV1597	SA1425		yqeH	y		n	n		y	1098/1101	Unknown	Alignment	KEGG
GTP binding	SAOUHSC_01492	y	y	47	-42	conserved hypothetical protein	1311	MW1364	SAV1475	SA1307		yphC	y		n	y		y		Unknown	Alignment	KEGG
Other	SAOUHSC_00510	y	y	11	-9	serine acetyltransferase, putative	648	cysE	SAV0529	cysE		cysE	y		n	n		n	1098/1101	Sulfur metabolism [PATH:sao00920] -!- Cysteine metabolism [PATH:sao00272]	Alignment	KEGG
Other	SAOUHSC_02140	y	y	28	-19	conserved hypothetical protein	930	MW1860	SAV1919	SA1735		ppaC	n	930/930	n	n		y		Oxidative phosphorylation [PATH:sao00190]	Alignment	KEGG
Other	SAOUHSC_01416	n	n	34	26	2-oxoglutarate dehydrogenase, E2 component, dihydrolipoamide succinyltransferase	1269	odhB	SAV1412	odhB		odhB	n	985/1269 886/1269 846/1269 47/1269	y	n		y		2.3.1.61 dihydrolipoyllysine-residue succinyltransferase -!- Citrate cycle (TCA cycle) [PATH:sao00020] -!- Lysine degradation [PATH:sao00310]	Alignment	KEGG
Other	SAOUHSC_01040	y	n	36	21	pyruvate dehydrogenase complex, E1 component, alpha subunit, putative	1113	MW0976	SAV1093	pdhA		pdhA	y		n	n		y		1.2.4.1 pyruvate dehydrogenase (acetyl-transferring) -!- Glycolysis / Gluconeogenesis [PATH:sao00010] -!- Pyruvate metabolism [PATH:sao00620] -!- Butanoate metabolism [PATH:sao00650] -!- Alanine and aspartate metabolism [PATH:sao00252] -!- Valine, leucine and isoleucine biosynthesis [PATH:sao00290]	Alignment	KEGG
Other	SAOUHSC_02277	y	y	15	-15	O-sialoglycoprotein endopeptidase, putative	1026	MW1973	SAV2049	SA1854		gcp	y		n	y		y		3.4.24.57 O-sialoglycoprotein endopeptidase -!- Family M22	Alignment	KEGG
Unknown	SAOUHSC_00015	y	y	53	-23	conserved hypothetical protein	1968	MW0014	SAV0014	SA0013		yybT	y		n	n		n		Unknown	Alignment	KEGG
Unknown	SAOUHSC_00226	y	y	30	-26	conserved hypothetical protein	1026	MW0232	SAV0256	SA0246		gutB	y		n	n		n		Unknown	Alignment	KEGG
Unknown	SAOUHSC_00728	y	y	75	-56	conserved hypothetical protein	1941	MW0681	SAV0719	SA0674		yfnI	y		n	n		n		Unknown	Alignment	KEGG
Unknown	SAOUHSC_00760	y	y	27	-10	conserved hypothetical protein	1071	MW0708	SAV0746	SA0701		yhcK	n	373/1071 14/1071	n	n		n		Unknown	Alignment	KEGG
Unknown	SAOUHSC_A01041	y	y	10	-9	hypothetical protein	225														Alignment	KEGG
Unknown	SAOUHSC_01188	y	y	18	-4	conserved hypothetical protein	858	MW1104	SAV1221	SA1064		yloQ	n	817/876	n	n		y		Unknown	Alignment	KEGG
Unknown	SAOUHSC_01263	n	n	33	14	conserved hypothetical protein	1560	MW1169	SAV1286	SA1129		ymdA	y		n	n		y		Unknown	Alignment	KEGG
Unknown	SAOUHSC_01350	y	y	16	-6	conserved hypothetical protein	609	MW1240	SAV1353	SA1187		yneS	y		n	y		y		Unknown	Alignment	KEGG
Unknown	SAOUHSC_01477	y	y	17	-11	conserved hypothetical protein	681	MW1350	SAV1460	SA1293		yugP	y		n	n		n		Unknown	Alignment	KEGG
Unknown	SAOUHSC_01661	y	y	15	-13	conserved hypothetical protein	678	MW1512	SAV1560	SA1389		yqfN	y		n	n		n		Unknown	Alignment	KEGG
Unknown	SAOUHSC_01701	y	y	24	-20	conserved hypothetical protein	528	MW1549	SAV1598	SA1426		yqeG	y		n	n		n		Unknown	Alignment	KEGG
Unknown	SAOUHSC_01782	y	y	22	-14	conserved hypothetical protein	609	MW1621	SAV1677	SA1501		ymaB	n	382/609	n	n		n		Unknown	Alignment	KEGG
Unknown	SAOUHSC_01871	y	y	57	-43	polysaccharide biosynthesis protein, putative	1662	MW1697	SAV1754	SA1575		ytgP	y		n	n		n		Unknown	Alignment	KEGG
Unknown	SAOUHSC_01908	y	y	22	-9	conserved hypothetical protein	909	MW1727	SAV1789	SA1607			y		n	n				Unknown	Alignment	KEGG
Unknown	SAOUHSC_01979	y	y	12	-4	conserved hypothetical protein	465	MW1788	SAV1847	SA1665			y		n	n				Unknown	Alignment	KEGG
Unknown	SAOUHSC_02106	y	y	31	-24	conserved hypothetical protein	732	MW1832	SAV1891	SA1707			y		n	n				Unknown	Alignment	KEGG
Unknown	SAOUHSC_02151	y	y	30	-27	conserved hypothetical protein	741	MW1871	SAV1930	SA1744			y		n	n				Unknown	Alignment	KEGG
Unknown	SAOUHSC_02152	y	y	19	-18	ABC transporter, ATP-binding protein, putative	873	MW1872	SAV1931	SA1745		yhcH	y		n	n		n		ABC transporters [PATH:sao02010]	Alignment	KEGG
Unknown	SAOUHSC_02279	y	y	18	-16	conserved hypothetical protein	663	MW1975	SAV2051	SA1856		ydiC	y		n	n		y		Unknown	Alignment	KEGG
Unknown	SAOUHSC_02280	y	y	16	-11	conserved hypothetical protein	435	MW1976	SAV2052	SA1857		ydiB	y		n	n		y		Unknown	Alignment	KEGG
Unknown	SAOUHSC_02357	y	y	26	-14	conserved hypothetical protein	1098	MW2040	SAV2116	SA1918		ywlC	y		n	n		y		Unknown	Alignment	KEGG
Unknown	SAOUHSC_02407	y	y	24	-13	conserved hypothetical protein	810	MW2090	SAV2163	SA1967		ybbP	y		n	n		n		Unknown	Alignment	KEGG
Unknown	SAOUHSC_02571	y	y	20	-9	secretory antigen precursor, putative	804	MW2217	SAV2299	ssaA			y		n	n				Unknown	Alignment	KEGG
Unknown	SAOUHSC_00003	y	n	0	0	conserved hypothetical protein	246	MW0003	SAV0003	SA0003		yaaA	y		n	n		n		Unknown	Alignment	KEGG
Unknown	SAOUHSC_00444	y	n	5	-2	conserved hypothetical protein	318	MW0434	SAV0479	SA0437		yaaK	y		n	y		n		Unknown	Alignment	KEGG
Unknown	SAOUHSC_00575	y	n	10	2	conserved hypothetical protein	765	MW0544	SAV0589	SA0546	ywfL	ywfL	y		n	n	lethal	n		Unknown	Alignment	KEGG
Unknown	SAOUHSC_00793	y	n	18	5	conserved hypothetical protein	630	MW0732	SAV0770	SA0725			n	350/630	n	n				Unknown	Alignment	KEGG
Unknown	SAOUHSC_00868	y	n	0	0	conserved hypothetical protein	204	MW0813	SAV0931	SA0792			y		n	n				Unknown	Alignment	KEGG
Unknown	SAOUHSC_00892	y	n	3	1	conserved hypothetical protein	345	MW0837	SAV0955	SA0816		yugI	y		n	n		n		Unknown	Alignment	KEGG
Unknown	SAOUHSC_00922	y	n	4	-1	conserved hypothetical protein	372	MW0867	SAV0985	SA0844			n	296/372	n	n				Unknown	Alignment	KEGG
Unknown	SAOUHSC_00957	y	y	27	-4	conserved hypothetical protein	804	MW0902	SAV1022	SA0878		ykoY	y		n	n		n		Unknown	Alignment	KEGG
Unknown	SAOUHSC_01036	y	y	6	-4	conserved hypothetical protein	219	MW0973	SAV1090	SA0941		ykzG	y		n	n		n		Unknown	Alignment	KEGG
Unknown	SAOUHSC_01050	y	n	28	0	conserved hypothetical protein	1020	MW0986	SAV1103	SA0954			y		n	n				Unknown	Alignment	KEGG
Unknown	SAOUHSC_01077	y	n	13	1	conserved hypothetical protein	558	MW1009	SAV1127	SA0975		ylbN	n	188/558 279/558 320/558 541/558	n	n		n		Unknown	Alignment	KEGG
Unknown	SAOUHSC_01119	y	n	0	0	conserved hypothetical protein	186	MW1042	SAV1160	SAS035			y		n	n				Unknown	Alignment	KEGG
Unknown	SAOUHSC_01190	y	n	16	5	conserved hypothetical protein	642	MW1106	SAV1223	SA1066		yloS	y		n	n		n		Unknown	Alignment	KEGG
Unknown	SAOUHSC_01244	y	y	14	-13	conserved hypothetical protein	285	MW1150	SAV1267	SA1110		ylxR	y		n	n		n		Unknown	Alignment	KEGG
Unknown	SAOUHSC_01245	y	y	10	-8	conserved hypothetical protein	318	MW1151	SAV1268	SA1111		ylxQ	y		n	n		n		Unknown	Alignment	KEGG
Unknown	SAOUHSC_01627	y	n	8	0	conserved hypothetical protein	582	MW1483	SAV1531	SA1361			y		n	n				Unknown	Alignment	KEGG
Unknown	SAOUHSC_01672	y	y	11	-4	conserved hypothetical protein	468	MW1522	SAV1570	SA1399		yqfG	y		n	n		n		Unknown	Alignment	KEGG
Unknown	SAOUHSC_01721	y	n	3	2	conserved hypothetical protein	261	MW1567	SAV1617	SA1445		yrzL	n	108/261	n	y		n		Unknown	Alignment	KEGG
Unknown	SAOUHSC_01756	y	y	7	-5	conserved hypothetical protein	321	MW1596	SAV1646	SA1472	ysxB	ysxB	y		n	n	lethal	n		Unknown	Alignment	KEGG
Unknown	SAOUHSC_01770	y	n	1	1	conserved hypothetical protein	102	MW1610	SAV1666	SAS051			y		n	n				Unknown	Alignment	KEGG
Unknown	SAOUHSC_01866	y	n	17	-2	conserved hypothetical protein	726	MW1692	SAV1749	SA1570		ytmP	y		n	n		n		Unknown	Alignment	KEGG
Unknown	SAOUHSC_01928	y	n	0	0	transposase family protein, putative	144	MW1747	SAV0418	SA0379			y		n	n				Unknown	Alignment	KEGG
Unknown	SAOUHSC_01930	y	n	7	2	conserved hypothetical protein	360	MW1748	SAV2476	SA2264			n	397/411 140/411 35/411	n	n				Unknown	Alignment	KEGG
Unknown	SAOUHSC_02757	y	n	8	-2	conserved hypothetical protein	258	MW2381	SAV2457	SA2246			n	42/258	n	n				Unknown	Alignment	KEGG
Unknown	SAOUHSC_02805	y	y	7	-5	conserved hypothetical protein	303	MW2422	SAV2504	SA2292			y		n	n				Unknown	Alignment	KEGG
Unknown	SAOUHSC_00345	y	n	0	0	conserved hypothetical protein	204	MW0338	SAV0362	SA0350			y		n	n				Unknown	Alignment	KEGG
Unknown	SAOUHSC_01362	y	n	0	0	4-oxalocrotonate tautomerase, putative	186	MW1250	SAV1363	SAS044		ywhB	y		n	n		n		Unknown	Alignment	KEGG
Unknown	SAOUHSC_02260	y	n	0	0	delta-hemolysin precursor	135	hld	SAV2035	hld			y		n	n				Unknown	Alignment	KEGG
Unknown	SAOUHSC_02572	y	n	4	-1	conserved hypothetical protein	243	MW2218	SAV2300	SAS083			n		n	n				Unknown	Alignment	KEGG
Unknown	SAOUHSC_02575	y	y	10	-7	conserved hypothetical protein	423	MW2221	SAV2303	SA2096			y		n	n				Unknown	Alignment	KEGG
Unknown	SAOUHSC_02720	y	n	2	-1	conserved hypothetical protein	108	MW2353												Unknown	Alignment	KEGG
Essential in both
Essential in S.aureus, non-essential or absent in B.subtilis
Essential in B.subtilis, present but non-essential in S.aureus
