# Supplementary material for: Comprehensive identification of essential Staphylococcus aureus genes using Transposon-Mediated Differential Hybridisation (TMDH)
Source: BMC Genomics. 2009 Jul 1;10:291. doi: 10.1186/1471-2164-10-291 (PMC2721850; doi:10.1186/1471-2164-10-291)
Supplement: Additional file 3 — Results of PCR/sequencing analysis and linker PCR. Full results from the PCR/sequencing analysis used to validate the microarray screen. Column C indicates the position of the PCR primer relative to the start codon of the target gene. Columns F and G indicate the size range of the PCR products that correspond to an intragenic transposon. Column K indicates the location of the insertion as determined from the sequence data (where available). For intragenic inserts the first number is the position of the insert relative to the start of the gene. LPCR indicates that no PCR products could be obtained, but the gene-specific primer was verified by linker PCR. [file 1471-2164-10-291-S3.xls]

## Sheet: PCR results
NCTC 8325 Gene	MW2 Gene	Bases upstream	Gene length	Total length	PCR min	PCR max	Primer sequence	Essential?	Gene location	Position of sequence insert(s)
SAOUHSC_00001	dnaA	298	1362	1660	586	1948	CACACAAAGTTATACTATTTTTAGC	y	517..1878	Extragenic:458
SAOUHSC_00002	dnaN	116	1134	1250	404	1538	ATCTATGTTTTTAAGACTTATCCAC	y	2156..3289	Extragenic:3607
SAOUHSC_00003	MW0003	89	246	335	377	623	TTTATATGTAAACGGTTTCTACCTC	y	3670..3915	Extragenic:3656
SAOUHSC_00005	gyrB	231	1935	2166	519	2454	GAGTTAATGAATATCGAAGTTGGGG	y	5034..6968	LPCR
SAOUHSC_00006	gyrA	288	2664	2952	576	3240	CTTAAATCTGAATTGAATCCAACACC	y	7005..9668	LPCR
SAOUHSC_00009	serS	277	1287	1564	565	1852	GTGTTCGATATCAGAGAGCTTGTGG	y	12786..14072	Extragenic:12752
SAOUHSC_00015	MW0014	112	1968	2080	400	2368	TGATTATCGGTACAATACTGACACC	y	18318..20285	Extragenic:18257
SAOUHSC_00017	rplI	200	447	647	488	935	GCGAGACGTGAAGATAATCTGATTGG	n	20282..20734	Intragenic:356/453
SAOUHSC_00018	dnaC	123	1401	1524	411	1812	ATTCCCTAGGATATACGAATGTACC	y	20766..22166	LPCR
SAOUHSC_00020	vicR	280	702	982	593	1295	AAGTTGCCATTATCCTAATTTTATT	y	24931..25632
SAOUHSC_00021	vicK	298	1827	2125	586	2413	TATTGTGATTTATCCAGACGCATATTC	y	25645..27471	LPCR
SAOUHSC_00034	MW0055	236	261	497	524	785	CTGTTCTAACGTCAATTAATTGCCC	n	complement(37973..38233)	Extragenic:37906
SAOUHSC_00040	MW0060	207	204	411	495	699	ACCATTTGAAAGGGAAGTCTAAGAG	n	43976..44179	Intragenic:162/204
SAOUHSC_00070	sarH1	240	753	993	528	1281	TACTTTATATACAAATAACACCGACTC	n	complement(75400..76152)	Intragenic:278/753
SAOUHSC_00100	dra	299	663	962	587	1250	GGTGTGGCTATTGGTTTTTATAATT	n	104508..105170	Intragenic:383/663
SAOUHSC_00134	MW0144	273	204	477	561	765	GTCTTCGTAGATAGTGATGCTGCCT	n	complement(140422..140625)	Intragenic:203/204
SAOUHSC_00189	MW0203	115	309	424	403	712	GTTCATAAGTGGAAAACATTGGGCA	n	209039..209233	Intragenic:49/195
SAOUHSC_00223	MW0230	248	1170	1418	536	1706	GTAAAATAAAATAATCGATCCAATCG	y	243805..244974	Extragenic:243618
SAOUHSC_00225	MW0231	186	717	903	474	1191	AACGTCTGATATAATGTAATATAGG	y	245250..245966	Extragenic:245221
SAOUHSC_00226	MW0232	161	1026	1187	449	1475	GATGAGCAAAAGAGTATTTTATCTGATG	y	245959..246984	LPCR
SAOUHSC_00227	MW0233	164	1689	1853	452	2141	CCCAGATATTGTAGATAAATTAGCG	y	247006..248694	Extragenic:246978
SAOUHSC_00243	MW0248	84	114	198	372	486	AGTATGCGATTAAGGTTGAGGCGAG	n	263531..263710	Intragenic:160/180
SAOUHSC_00274	MW0273	244	501	745	532	1033	GTATATGAGTTGCATGATCAATTTG	n	292051..292551	Extragenic:293758
SAOUHSC_00279	MW0280	300	375	675	588	963	GGAGGCAATTTTTAGAGATACATAGC	n	295206..295580	Intragenic:147/375
SAOUHSC_00331	MW0325	176	204	380	464	668	GAATCGTTTGATTTAGTGAAAATGCG	n	343418..343621	Intragenic:183/204
SAOUHSC_00336	MW0330	83	1182	1265	371	1553	TTGGATGTTAGTGGCGTATTGGTTC	y	347866..349047	Extragenic:349263
SAOUHSC_00345	MW0338	174	204	378	462	666	CTGCAGAAACAATTCCAGGTGAAGG	y	358797..359000	Extragenic:359019
SAOUHSC_00348	rpsF	143	297	440	431	728	GAATTATTATTGTAAAAAGTAATGG	y	360630..360926	LPCR
SAOUHSC_00349	ssb	205	504	709	493	997	GCAAAAGACTGGGGTAAACGTCGC	y	360947..361450	Extragenic:361871
SAOUHSC_00350	rpsR	209	243	452	497	740	CAAAATGAATTCCAAGATTACGGTC	y	361502..361744	Extragenic:362235
SAOUHSC_A00354	MW0350	199	210	409	487	697	CTAAATAAATCGTCATAATATTACTCC	n	complement(366986..367195)	Intragenic:123/210
SAOUHSC_00368	MW0360	117	99	216	405	504	AGTGTAAGAAAAGCATTCATGAACG	n	374638..374739	Intragenic:83/102
SAOUHSC_00375	guaA	274	1542	1816	562	2104	CTTCCAAGAAGACAAAGCGCCTAAG	y	381704..383245	Extragenic:381550
SAOUHSC_00416	MW0410	292	675	967	580	1255	TTTGAAAACGATGGATGAATAGGGG	n	418921..419595	Intragenic:65/675
SAOUHSC_00428	MW0420	273	270	543	561	831	GCTTGTACTCGTGATTCCCCTTCTTC	n	complement(428798..429067)	Intragenic:113/270
SAOUHSC_00442	dnaX	122	1698	1820	410	2108	TTGACGGATGCACCACACGGAATCG	y	445284..446957	Extragenic:445237
SAOUHSC_00444	MW0434	127	318	445	415	733	CGGTGAAGAAACTGTACATGTGATAG	y	447047..447364	Extragenic:447016
SAOUHSC_00451	tmk	169	618	787	457	1075	GTTCTGGCGCGACATATTGTCCC	y	456069..456686	Extragenic:457047
SAOUHSC_00454	holB	136	927	1063	424	1351	GCGACTAGTTCAGATGCCAATAGAT	y	457344..458183	Extragenic:458257
SAOUHSC_00461	metS	80	1974	2054	368	2342	GAGATAAATGTTCGCGTCCGTTGAAATGC	y	461717..463690	Extragenic:461667
SAOUHSC_00471	gcaD	245	1353	1598	533	1886	ATGAAAGGCTAATAAATATATACGT	y	469575..470927	Extragenic:469502
SAOUHSC_00472	prs	133	966	1099	421	1387	CGTATTTAAAATGACTAGGATAAAAGG	y	471074..472039
SAOUHSC_00474	rplY	80	654	734	368	1022	ATGAAGACCGCAAACCATCTAACAC	y	472189..472842	Extragenic:473055
SAOUHSC_00475	pth	142	573	715	430	1003	AAAAGACATTAAACTCAACAATGAT	y	473153..473725
SAOUHSC_00482	MW0462	337	393	730	650	1043	AAATTTATATGAGAAGACGAAGGAT	y	480218..480610
SAOUHSC_00484	MW0464	243	1296	1539	531	1827	CTTCAATCAAACGTCAAACAGAATC	y	481296..482591	Extragenic:481258
SAOUHSC_00485	MW0465	178	540	718	466	1006	GGTTATAAGAAAGTGAATCGCCTG	n	482596..483135	Intragenic:264/540
SAOUHSC_00486	ftsH	108	2094	2202	396	2490	TGTGAATGACATTGATGTTAAGCTC	n	483392..485485	Extragenic:483322
SAOUHSC_00489	folP	159	804	963	447	1251	ATGTATATTTTTAAAAATATGAGCG	y	487922..488725	LPCR
SAOUHSC_00490	folB	287	366	653	575	941	GCTAGATCCAGGTATAGGTTTCGCT	y	488703..489068	Extragenic:489097
SAOUHSC_00491	folK	206	477	683	494	971	CATTATGGTGAAGTGTTCGAAGAGG	y	489065..489541	Extragenic:489701
SAOUHSC_00493	lysS	91	1488	1579	379	1867	AAAACTTTAAAGGAAAATGTTTGAG	y	490080..491567	Extragenic:1921757
SAOUHSC_00502	ctsR	264	462	726	552	1014	AGTAAAATTCCTACATATTTCCAGC	n	503169..503630	Intragenic:298/462
SAOUHSC_00503	MW0478	231	567	798	519	1086	CATTTGCTTCAGCTGATTGGACCTTC	n	503727..504215	Intragenic:195/489
SAOUHSC_00509	gltX	93	1455	1548	381	1836	ATTTGTTATGACGGTCGAAGATAGC	y	511186..512640	LPCR
SAOUHSC_00510	cysE	206	642	848	494	1136	GCATTAAGTTGACTTAGTTTCCTTG	y	513063..513710	Extragenic:513033
SAOUHSC_00511	cysS	133	1401	1534	421	1822	ATTGTTAAGCAAGATGGTGTTCGAG	y	513694..515094	LPCR
SAOUHSC_00516	secE	140	183	323	428	611	GCAAGAAGGCTCGGCAACAAGATTAACC	y	517697..517915	Extragenic:518019
SAOUHSC_00518	rplK	94	423	517	382	805	GCTTTTAGAGCGCCCATTTCGTCACG	y	518657..519079	LPCR
SAOUHSC_00519	rplA	251	693	944	539	1232	CGAAGGTACTGCACGTAGTATGGG	y	519287..519979	LPCR
SAOUHSC_00520	rplJ	120	501	621	408	909	GGCTAAAATTGACTTGAACGTGATG	y	520251..520751	Intragenic:438/501
SAOUHSC_00521	rplL	127	369	496	415	784	CAGTATTACAAGCTCCTGTACGCAAC	y	520794..521162
SAOUHSC_00524	rpoB	217	3552	3769	505	4057	TGAAATGAAATGGATATTCTGTTATAG	y	522301..525711	LPCR
SAOUHSC_00525	rpoC	147	3624	3771	435	4059	CTGATTAATACGCAATTTACAAAACAGGC	y	525875..529471
SAOUHSC_00526	MW0499	300	255	555	588	843	GGTAAGCGTGATGACTTATTAGGTC	n	529608..529862	Intragenic:219/255
SAOUHSC_00527	rpsL	165	414	579	453	867	GCAAACATGCTTTGGGTAAACATGTAGG	y	529960..530373	LPCR
SAOUHSC_00528	rpsG	262	471	733	550	1021	CGAAATTAACGCATACATCCCTGG	y	530439..530909	LPCR
SAOUHSC_00529	fus	115	2082	2197	403	2485	ACCCTGAGTGTGTTCTATATTAATG	y	531032..533113	LPCR
SAOUHSC_00530	tufA	222	1185	1407	510	1695	AACTTGTTTTGACTAGCTAGCCTAGG	y	533330..534514	Extragenic:533184
SAOUHSC_00549	MW0521	284	879	1163	572	1451	CGCTGTAATTCGAACGGTTGAACGC	y	complement(558641..559519)	Extragenic:559549
SAOUHSC_00561	MW0534	202	168	370	490	658	ATGTTATATTTCCCAAATGACTGCC	n	complement(569402..569569)	Extragenic:569575
SAOUHSC_00574	pta	259	987	1246	547	1534	CCTTTGGAACTAGACGTAATGATGCC	y	577073..578059	Extragenic:576954
SAOUHSC_00575	MW0544	266	765	1031	554	1319	TAAATGACTTGTCACGTGGCTGCTC	y	578134..578898	Extragenic:579025
SAOUHSC_00577	mvaK1	135	921	1056	423	1344	ATGAATAATGTGAGATAAAGACTGC	y	579485..580405	Extragenic:579410
SAOUHSC_00578	mvaD	265	984	1249	553	1537	CATCATAACTTTGAAGCCTTAGCGG	y	580410..581393	LPCR
SAOUHSC_00579	mvaK2	155	1077	1232	443	1520	CAATGGATGCGGGACCTAATGTGAA	y	581406..582482	LPCR
SAOUHSC_00580	MW0548	172	342	514	460	802	GGGGAGCAATCATCTAATTTAATTAGAAG	n	582659..583000	Intragenic:101/342
SAOUHSC_00586	MW0553	203	633	836	491	1124	TTTTCTTTCTAATAAGCATGGGCTC	n	587591..588232	Intragenic:278/642
SAOUHSC_00598	MW0560	90	642	732	378	1020	GACGCTAGTAGAATTTAAATGACTTC	n	593183..593752	Intragenic:222/570
SAOUHSC_00609	MW0569	298	108	406	586	694	GAACTTAGATATCCCAAGATTAGTGC	n	601353..601460	Intragenic:71/108
SAOUHSC_00611	argS	104	1662	1766	392	2054	GTAAGTGGAGACGGTGGCAAGCTAA	y	601966..603627	Extragenic:601627
SAOUHSC_00620	sarA	244	375	619	532	907	GCTAACCCAGAAATACAATCACTGTGTC	y	complement(611301..611675)	Extragenic:611760
SAOUHSC_00640	tagA	168	765	933	456	1220	ATAGCGTTAGACTTTAGACTTACCTT	y	628914..629678	Extragenic:628878
SAOUHSC_00641	tagH	277	795	1072	565	1360	ACTATCACTATACATGGATGCTATC	y	complement(629739..630533)	Extragenic:630573
SAOUHSC_00642	tagG	91	813	904	404	1217	CTAGACAATAATTTTGATAGCATCC	y	630880..631692
SAOUHSC_00643	tagB	126	1104	1230	414	1518	TAGAGATCAATTTGCAGACTTCTTG	y	631791..632894	Extragenic:632920
SAOUHSC_00645	tagD	174	399	573	462	861	GCGACAAACATTAATTCAAGTGGGC	y	634015..634413	Extragenic:634452
SAOUHSC_00672	MW0628	174	645	819	462	1107	GTAATATTATTAACATTTTAGGATAGCG	n	660690..661334	Intragenic:104/645
SAOUHSC_00700	MW0654	296	285	581	584	869	CTTGGTGTCTTCTTAGCGGTTTATGTG	n	complement(685710..686057)	Intragenic:305/348
SAOUHSC_00725	MW0678	88	207	295	376	583	CCGATGTCCACCTTTGCCTTTAAAAT	n	707687..707893	Intragenic:117/207
SAOUHSC_00728	MW0681	228	1941	2169	516	2457	CTTACACAAGCAAATATGAGTTGTAGC	y	710153..712093	Extragenic:710084
SAOUHSC_00741	nrdI	105	399	504	393	792	CAATGCTGAGATAACCATAGTAACC	y	726781..727179	Extragenic:726748
SAOUHSC_00742	nrdE	256	2106	2362	544	2650	CATGAACCGTTTATTATCGTTACTGGC	y	727082..729247	LPCR
SAOUHSC_00743	nrdF	240	972	1212	528	1500	CTACACGTGAGTTAGCAAGATTATATG	y	729365..730336	Extragenic:730571
SAOUHSC_00752	MW0700	162	924	1086	450	1374	CTATGTAAAAAATACTTATAACGAC	y	complement(735512..736435)	Extragenic:735266
SAOUHSC_00760	MW0708	286	1071	1357	599	1670	CCTTCATCGATATTAATTGTTTTTA	y	complement(742999..744069)
SAOUHSC_00762	llm	97	1056	1153	385	1441	CGTAGAAAATAGATATATCATTCTATAAAGAC	y	744387..745442	Intragenic:935/1056
SAOUHSC_00769	secA	249	2532	2781	537	3069	TGTCAGTCTTTTGTATAGTCCGAGTCG	y	749940..752471	Extragenic:749838
SAOUHSC_00771	prfB	190	876	1066	478	1354	CAAATTAGGGGGTCTCTTTGACTTAG	y	753021..753896
SAOUHSC_00775	MW0719	152	237	389	440	677	ATTCAATTTGACCATTTAGCATCTG	n	755965..756201
SAOUHSC_00781	hprK	212	933	1145	500	1433	TAGGTCATTGATTTTTGGCTCGGAC	y	763170..764102	Extragenic:2599496
SAOUHSC_00785	trxB	196	936	1132	484	1420	TATCGGTGCGTTTATTTATTTGTATT	y	766954..767889	Extragenic:768064
SAOUHSC_00788	MW0728	248	996	1244	536	1532	TGTTATGAAATGGAAAGAGACGGAG	y	769791..770786	Extragenic:769713
SAOUHSC_00790	clpP	237	588	825	525	1113	ATCTTAAGAACCGGAATCTTACGTG	y	772413..773000
SAOUHSC_00793	MW0732	156	630	786	444	1074	GAGTGAGTAATAGTGAAGGCAGTTT	y	774848..775477	Extragenic:775482
SAOUHSC_00795	gap	280	1011	1291	568	1579	CAAGCTGTCGGAGAGGCATTTGGTT	y	777185..778195	Extragenic:777061
SAOUHSC_00796	pgk	249	1191	1440	537	1728	GTTGGCGACCGTCAATTAGTTAAAG	y	778334..779524	Extragenic:778258
SAOUHSC_00797	tpi	95	762	857	408	1170	AAAGTGATAGTTTAAAGTGATGTGG	y	779646..780407
SAOUHSC_00798	pgm	148	1518	1666	461	1979	GACTTATCAAGCAAAGAAGTATCAG	y	780410..781927
SAOUHSC_00799	eno	295	1305	1600	583	1888	ATGACTACGCATACAACGAACCCAG	y	782057..783361	Extragenic:782032
SAOUHSC_00803	rnr	250	2373	2623	538	2911	CATCAAGTGGTATAGTCAATCAGGAC	y	785349..787721
SAOUHSC_00804	ssrP	246	465	711	534	999	AATGATCGATCACAGCGCCCAGCG	y	787743..788207	Extragenic:788248
SAOUHSC_00820	MW0771	200	219	419	488	707	GTGATCGTGATTATCAAGACTTCTTAAC	n	complement(801773..801991)	Intragenic:16/219
SAOUHSC_00823	MW0774	90	189	279	378	567	CGTACTCGTTCTCTATTACATTTATCC	n	complement(803182..803370)	Intragenic:172/189
SAOUHSC_00845	MW0793	125	195	320	413	608	CGCTAGTTATAAAATGACGTCAAATC	n	816026..816220	Intragenic:36/195
SAOUHSC_00847	MW0795	107	762	869	395	1156	GTAAGTTATAATTAACTGAACGCAT	y	817632..818393	Extragenic:817610
SAOUHSC_00848	MW0796	93	1308	1401	381	1689	CAGTATCCATGAGATGTTCATCTAT	y	818491..819798	Extragenic:819868
SAOUHSC_00849	MW0797	97	1242	1339	385	1627	GTAATAGATATAGACTGTCGATATTGG	y	819904..821154	LPCR
SAOUHSC_00850	MW0798	143	465	608	431	895	AGCTGGGCATCATTGTGCGCAACCG	y	821144..821608	Extragenic:821698
SAOUHSC_00851	MW0799	264	1398	1662	552	1950	GGTGTATCTCAATTCCCAGCTCGTA	y	821759..823156	Extragenic:821688
SAOUHSC_00862	MW0808	227	384	611	515	899	CCTTTAGTACGTAGTTCTTATCATGCG	n	830664..831047	Intragenic:218/384
SAOUHSC_00868	MW0813	292	153	445	580	733	GTGATGAGTTTATTTGATTTTGACG	y	834056..834259	Extragenic:833942
SAOUHSC_00869	dltA	195	1458	1653	483	1941	TTTACTAAGAACTTTAAGAGGTGCA	y	834275..835732	LPCR
SAOUHSC_00870	dltB	164	1215	1379	452	1667	AAGTTACGGACAATGCAGAAATGAC	y	835729..836943	LPCR
SAOUHSC_00871	dltC	162	237	399	450	687	GTTATGGCTATTATGAACGTTGGCG	y	836961..837197	LPCR
SAOUHSC_00872	dltD	267	1176	1443	555	1731	CAGGTAAACTTATATAATAAAGGAG	y	837194..838369	LPCR
SAOUHSC_00876	MW0821	117	237	354	405	642	ACATAACTGGGATAAGAAACATCAG	n	840738..840974	Intragenic:123/237
SAOUHSC_00881	MW0826	243	375	618	531	906	CGTCAATTGGACTAGATACAATGGC	y	846360..846734	Intragenic:360/375
SAOUHSC_00883	mnhG	195	357	552	483	840	TGCTAGGCCCATCACTTGCCGATCG	n	complement(848193..848549)	Intragenic:287/357
SAOUHSC_00884	mnhF	125	294	419	413	707	CTTGGTGTAAGTGACGATCGTACAA	n	complement(848527..848820)	Intragenic:33/294
SAOUHSC_00885	mnhE	97	480	577	385	865	GTCAGCAGATTACTTATATCCAATGG	n	complement(848820..849299)	Extragenic:849345
SAOUHSC_00887	mnhC	83	342	425	371	713	GCAGTATTCTTTGATTTCGGTGTTTTATGTGC	n	complement(850790..851119)	Intragenic:272/330
SAOUHSC_00892	MW0837	179	378	557	467	845	CTGGATATCATATTGATTTAGATAGG	y	855577..855921	Extragenic:856207
SAOUHSC_00900	pgi	247	1332	1579	535	1867	GAGATAGTTAGAGTTGTAAGTATAAATGC	y	864860..866191	Extragenic:864780
SAOUHSC_00903	spsB	144	468	612	432	900	GACTGTTCAGTTCAAATCTTAAAAA	y	867744..868211
SAOUHSC_00916	MW0861	267	1119	1386	580	1699	ATAGGATGTGTACAAAATAAAACGA	n	888046..889164
SAOUHSC_00920	FabH	112	942	1054	425	1367	TACTGAAATTTGACGATAATAAAGC	y	891145..892086
SAOUHSC_00921	fab	232	1245	1477	520	1765	ATGGAATCAGCTAGAGAACGCTTAG	y	892098..893342	LPCR
SAOUHSC_00922	MW0867	250	372	622	538	910	CCCCATCTAATCCCCTCCTCTAACA	y	complement(893397..893768)	Extragenic:893928
SAOUHSC_00933	trpS	120	990	1110	408	1398	TCCCTTTGTTAGTAGTAAGTTATACG	y	complement(905548..906537)	Extragenic:905389
SAOUHSC_00934	MW0879	125	396	521	413	809	GTTAGATAGTTATAATAAATAGTAACG	y	906832..907227	Extragenic:907318
SAOUHSC_00943	MW0888	324	810	1134	637	1447	GAAGAACGAGATTATATTCGTAACA	y	914833..915642
SAOUHSC_00947	fabI	218	771	989	506	1277	AAAATTAATGATATTAAAATGCTAG	y	920031..920801	Extragenic:920832
SAOUHSC_00954	murE	93	1485	1578	381	1866	TGAGCCATAATTGTGAAACTAATTC	y	928483..929964	Extragenic:928451
SAOUHSC_00957	MW0902	147	804	951	435	1239	CCGTATAAATGATTCGACACTTTATCGTC	y	932072..932875	Extragenic:932025
SAOUHSC_00964	MW0909	140	177	317	428	605	GCCAATTATATACTCACAAATCATTC	n	941193..941369	Extragenic:941483
SAOUHSC_00966	MW0911	147	108	255	435	543	TTCGAGGCATGCTTCATTATAGTGG	n	942257..942364
SAOUHSC_00972	MW0918	236	288	524	524	812	AGTTATACCATCTGTATAGAGAGTC	n	946912..947199	Intragenic:278/288
SAOUHSC_00977	MW0922	300	117	417	588	705	CCCTACCATCATCTCAATAATACATGCC	n	complement(950625..950756)	Extragenic:950776
SAOUHSC_00980	MW0925	298	939	1237	586	1525	GAAATAATGTGCTCGGGTCTAGTGAC	y	complement(951802..952740)	Extragenic:952881
SAOUHSC_A00992	MW0971	261	156	417	549	705	GAGTTGGCAGACGAGCATTCTATTG	n	1003967..1004122	Intragenic:43/156
SAOUHSC_00995	MW0937	263	435	698	551	986	TTAAGCCTTCAGGATTTACAATGGG	n	complement(968091..968525)
SAOUHSC_00998	fmt	130	1194	1324	418	1612	GCGTAAAGCATAAATGAATGATAAG	y	970866..972059	Extragenic:970775
SAOUHSC_01010	purC	90	705	795	378	1083	AATGGGGCATATGACTGTACTAACG	n	980919..981623	Intragenic:156/705
SAOUHSC_01024	MW0961	225	135	360	513	648	GACCAGTGAAGAGTGAAACGATACCG	n	complement(994194..994328)	Extragenic:994362
SAOUHSC_01028	ptsH	269	267	536	557	824	GGTTTCCTGTTGTAGGACAAGCTGTG	y	998122..998388	Extragenic:997890
SAOUHSC_01035	MW0972	191	1698	1889	479	2177	AACAGAGACGAGGTAATTGTGCGTG	y	complement(1004298..1005995)	Extragenic:1006284
SAOUHSC_01036	MW0973	139	219	358	427	646	TTCGATTTCTAGTGAGATAAACTGC	y	complement(1005995..1006213)	Extragenic:1006282
SAOUHSC_01038	pdf1	138	552	690	426	978	CTAAAATAAACATTGGCAGTAGTTGG	y	complement(1006694..1007245)	Extragenic:1006657
SAOUHSC_01040	MW0976	340	1113	1453	653	1766	TATAAAAAGGCTGTAAACTCAGAGA	y	1008407..1009519
SAOUHSC_01050	MW0986	223	1020	1243	511	1531	GTTGCCTAAAGAGATTAAAGACGACC	y	1018278..1019297	Extragenic:1019308
SAOUHSC_01062	MW0995	208	276	484	521	797	TAAATCTTCGATGCTAACTTTTCTA	n	1026441..1026716
SAOUHSC_01063	MW0996	297	1227	1524	585	1812	TGGCGTGAGATATCGACAATTGAGC	y	1027030..1028256	Extragenic:1026918
SAOUHSC_01072	MW1004	294	255	549	582	837	CAAATCCAGCACCGACTAGTACCGC	n	1038192..1038446	Intragenic:117/255
SAOUHSC_01073	MW1005	157	390	547	445	835	ATCCATAGTTGGTCTCGTATTACGG	n	complement(1038449..1038838)	Extragenic:1038441
SAOUHSC_01075	MW1007	122	483	605	410	893	TGGTATCATCGTTTGTGAATTTAGC	y	1039452..1039934	Extragenic:1040060
SAOUHSC_01077	MW1009	261	558	819	549	1107	GCCACGCATGACAAAGTTACCACTC	y	1041262..1041819	Extragenic:1040985
SAOUHSC_01078/SAOUHSC_A01041	rpmF	203	174	377	491	665	GTAATCGATGAGGATCAATTAGATGAGC	y	1041899..1042030	Extragenic:1042538
SAOUHSC_01090	MW1019	300	108	408	588	696	CGATTTTACACGAGACATGGGATTG	n	1050415..1050522	Intragenic:29/108
SAOUHSC_01092	pheS	262	1059	1321	550	1609	TAGGGAGAATAATCGTGACTGCAAG	y	1051883..1052941	Extragenic:1051836
SAOUHSC_01093	pheT	146	2403	2549	434	2837	ACTCTGGATTTGCATTTGGTATGGG	y	1052941..1055343	Extragenic:2651393
SAOUHSC_01095	MW1023	135	939	1074	423	1362	CCACTATGTATTTTGTAAGTATCCGC	n	complement(1055514..1056452)	Extragenic:1055502
SAOUHSC_01100	trxA	56	315	371	369	684	ATTGAGCAAATAGAAATACATGAAG	y	1061927..1062241
SAOUHSC_01106	murI	162	801	963	450	1251	CTTGGAAGGGATTTTTTTAATAAGC	y	1068153..1068953	Extragenic:1068089
SAOUHSC_01109	MW1036	298	138	436	586	724	CCTGGAAGTATATCTCAATCTAGAAGTTC	n	1070176..1070343	Intragenic:156/168
SAOUHSC_01119	MW1042	271	186	457	559	745	TAGCCTTAATTATTCTATACTGTGC	y	complement(1074896..1075081)	LPCR
SAOUHSC_01120	MW1043	264	234	498	552	786	CCATGTTGTCAAACCCTTTATATAAAAG	n	complement(1075703..1075936)
SAOUHSC_01122	MW1045	270	147	417	558	705	ATTAATAAATAGAAATAGAGAAAAAGGG	n	1078045..1078191
SAOUHSC_01123	MW1046	209	198	407	497	695	GAGTATAGGTTAGCTTTTAATTATGAATC	n	1078148..1078372	Intragenic:118/225
SAOUHSC_01142	MW1061	148	432	580	436	868	CTTAATATACCAAGGGTTTAGCCCG	n	1092096..1092527	Intragenic:51/432
SAOUHSC_01143	MW1062	145	915	1060	458	1373	CTAAAGAATGTACAGTAATCGGTGT	n	1092564..1093478
SAOUHSC_01144	ftsL	181	402	583	469	871	AAAAAGGTCCAGAGGTACCAAGAGG	y	1093492..1093893	LPCR
SAOUHSC_01145	pbpA	229	2235	2464	517	2752	GCTATGTTAAGTATTTATATGCTATC	y	1093874..1096108	LPCR
SAOUHSC_01146	mraY	185	966	1151	473	1439	AGAATTTTAAGGTAGACGAGGTCAG	y	1096400..1097365	Extragenic:1096357
SAOUHSC_01147	murD	75	1350	1425	363	1713	CCTTATCTGTTATGTTACAAGTCGC	y	1097367..1098716
SAOUHSC_01148	div1b	99	1320	1419	387	1707	GATCAATATAGTACTTTTGAAGAGC	y	1098732..1100051	LPCR
SAOUHSC_01149	ftsA	228	1413	1641	516	1929	ACGTCTAGTCAATCAGAAAGCGATA	y	1100157..1101569	Extragenic:1100045
SAOUHSC_01150	ftsZ	123	1173	1296	411	1584	ACAGAATCATGAACATGTTCAAGAC	y	1101602..1102774	LPCR
SAOUHSC_01154	MW1072	96	564	660	384	948	TGAATTATCAATGGGAATGAGTAATGAC	y	1104514..1105077	Extragenic:1105167
SAOUHSC_01159	ileS	176	2754	2930	464	3218	AGCGAATTAGGTAATGGTGAGAGCC	y	1107130..1109883	Extragenic:1107056
SAOUHSC_01164	pyrR	250	528	778	538	1066	CGCCTGATTAGTATTATCCTTATAACAG	n	1113602..1114129	Intragenic:144/528
SAOUHSC_01173	MW1089	167	213	380	455	668	GATACATTTAGCAATATTCAACTACC	n	1123566..1123778	Intragenic:83/213
SAOUHSC_01176	gmk	214	624	838	502	1126	TAGTTATTGAACCATACATTATGCC	y	1126851..1127474	Extragenic:1126727
SAOUHSC_01177	MW1093	226	219	445	514	733	GAGAGCGATTAGTAGGTAGAGGAAC	n	1127474..1127692	Intragenic:124/219
SAOUHSC_01178	MW1094	180	1200	1380	468	1668	CGTCAAGGCATATCCAAATCAAACG	y	1127908..1129107	Extragenic:1127828
SAOUHSC_01179	priA	151	2409	2560	439	2848	GTTGGGGATATGTCTATCGGATTTAG	y	1129107..1131515	LPCR
SAOUHSC_01183	MW1099	90	936	1026	378	1314	TTATAGATCAAATGAACGGTATCCC	y	1134120..1135055	Extragenic:1135115
SAOUHSC_01187	MW1103	259	1995	2254	547	2542	ATTATTACGAAGGTGATGGGCACAG	n	1138203..1140197	Intragenic:1178/1995
SAOUHSC_01188	MW1104	211	858	1069	524	1382	AAGTAAATGTACCGAGGTTTCTATT	y	1140443..1141300
SAOUHSC_01189	cfxE	163	645	808	451	1096	ATATGGTGAAACATGTAAGTTTAGG	y	1141301..1141945
SAOUHSC_01190	MW1106	206	642	848	494	1136	CAATGCGTAGAAAAAATAGCGGGTC	y	1141952..1142593	Extragenic:1142678
SAOUHSC_01191	rpmB	163	189	352	451	640	CATACTACATAACTTCACAGTCTAC	y	complement(1142974..1143162)	Extragenic:1143213
SAOUHSC_01197	plsX	285	987	1272	573	1560	CGGATTCTGTTTTTCATAAAACTGG	y	1148670..1149656	LPCR
SAOUHSC_01198	fabD	178	927	1105	466	1393	GATGGATTACTCAGAATACGGTGGT	y	1149649..1150575	LPCR
SAOUHSC_01199	fabG	257	741	998	545	1286	GCGTGATGCTAAGTTTCCTGTAGTT	y	1150568..1151302	Extragenic:1151305
SAOUHSC_01201	hmrB	288	234	522	576	810	TAGATAAGGTTCGAGAATTTCTCCC	y	1151545..1151778	Extragenic:1151878
SAOUHSC_01205	MW1118	94	1251	1345	382	1633	CGGTGTAACAATGCAAGAATCAGGTG	y	1156338..1157588	LPCR
SAOUHSC_01206	MW1119	107	333	440	395	728	CTGAAAGTTATGTCTACGGCTTATTCGC	n	1157575..1157907	Intragenic:176/333
SAOUHSC_01207	ffh	227	1368	1595	515	1883	ACTTTTAATGTGAGTAGACAAGCAG	y	1157933..1159300	Extragenic:1157870
SAOUHSC_01208	rpsP	173	276	449	461	737	ACAGTCTAATTTAGTAATCACATAG	y	1159735..1160010	Extragenic:1159604
SAOUHSC_01209	rimM	174	504	678	462	966	CAATAAGAATAACTCGTTTACACTGAC	y	1160198..1160701	Extragenic:1160147
SAOUHSC_01210	trmD	131	738	869	419	1157	GCGAATGATGTGTGGGTGATTAAAGG	y	1160701..1161438	Extragenic:1161498
SAOUHSC_01211	rplS	104	351	455	392	743	TTGTGCTAACATAATCTGAGTGTGG	y	1161541..1161891	Extragenic:1162389
SAOUHSC_01214	MW1126	259	885	1144	547	1432	ATTGAATAATAAAAATGTCATACTG	y	1165142..1166026	Extragenic:1166057
SAOUHSC_01216	sucC	111	1167	1278	424	1591	CTTTGAACCTATAAAATCGTTACTG	y	1166886..1168052
SAOUHSC_01222	MW1133	209	2076	2285	497	2573	CGCTAATGATATATTTGAAGACTAC	y	1172818..1174893	Extragenic:1172793
SAOUHSC_01232	rpsB	113	768	881	401	1169	GCCAATACACACATATCAAACGTGATTG	y	1180857..1181588	Intragenic:730/732
SAOUHSC_01234	MW1140	297	882	1179	585	1467	GCAATCTTAGAAGGTCAACAAGGCG	y	1181770..1182651	Extragenic:1181638
SAOUHSC_01235	smbA	299	723	1022	587	1310	GATCAAGACTTCGTTAAAAACCCTG	y	1182788..1183510	Extragenic:1184087
SAOUHSC_01236	frr	132	555	687	420	975	ATTCTGTATGGATAATAACATTCCG	y	1183529..1184083	Extragenic:1184102
SAOUHSC_01237	uppS	181	771	952	469	1240	GTAATTTTTAACCTCAGTATGTATGTCAC	y	1184456..1185226	Extragenic:1184420
SAOUHSC_01238	cdsA	185	783	968	473	1256	GTACTTCAGGAGAACAAAGAATAAG	y	1185233..1186015	LPCR
SAOUHSC_01240	proS	299	1704	2003	587	2291	CCGGTTGGTATTTATCATAACGTCG	y	1187558..1189261	Extragenic:1187336
SAOUHSC_01241	polC	216	4317	4533	504	4821	GAAATCAGATGCTTATGTCCTGCTC	y	1189525..1193835
SAOUHSC_01243	nusA	279	1176	1455	567	1743	ATTATTTAGACGTAGCGTCACCTGG	y	1194613..1195788	Extragenic:1194583
SAOUHSC_01244	MW1150	213	285	498	501	786	GCTAAATTAACCGGCTGGAAAATTG	y	1195809..1196093	LPCR
SAOUHSC_01245	MW1151	273	318	591	561	879	TTCCGATGCGAAAATGTATTCTTTC	y	1196090..1196407	LPCR
SAOUHSC_01246	infB	82	2118	2200	370	2488	TAATGTAGGGATTACTGACCCAGGC	y	1196412..1198529	Extragenic:1196365
SAOUHSC_01247	rbfA	242	351	593	530	881	GGACATGATTTTGTATAAAATTTTGTGG	n	1198915..1199265	Intragenic:349/351
SAOUHSC_01249	ribC	214	972	1186	502	1474	GCCAAGCATTAAAATTAAAGATTCGC	y	1200366..1201337
SAOUHSC_01250	rpsO	296	270	566	584	854	GAGGATAATATTTATGGTGAACGAG	y	1201452..1201721	Extragenic:1201351
SAOUHSC_01252	MW1158	112	1674	1786	400	2074	GTATCGTCATGTGATTTTTTTATGCC	y	1204525..1206096	Extragenic:1204388
SAOUHSC_01260	pgsA	186	579	765	474	1053	GCCGAATGGGACGAAGTAATTACAG	y	1214102..1214680	Extragenic:1215064
SAOUHSC_01270	MW1176	138	366	504	426	792	GCTAGTTAATTTCAAAGCGCCTAAAG	n	1225495..1225860	Intragenic:345/366
SAOUHSC_01285	glnR	265	369	634	553	922	GGACTTATATAATAGATTAAATTTCACCC	y	1242421..1242789	LPCR
SAOUHSC_01287	glnA	98	1341	1439	386	1727	TGATTGTAGATGCCACGCAAAAGCC	y	1242808..1244148	Extragenic:2499393
SAOUHSC_01290	MW1193	128	207	335	416	623	GCCAATACTATTAGGTATTAGTTTATG	n	1246045..1246251	Intragenic:166/207
SAOUHSC_01293	MW1195	94	105	199	382	487	CATTCGAGCGTTAATCAGTCAGGAG	n	1248187..1248291	Extragenic:1248186
SAOUHSC_01304	MW1202	185	195	380	473	668	ATTGAAACCAGAAAAGGAAAAGTGC	n	1251076..1251270	Intragenic:128/195
SAOUHSC_01311	MW1206	278	900	1178	566	1466	CAAAACAACTAACCAAAGAATCATATGCC	n	1255614..1256522	Intragenic:224/909
SAOUHSC_01328	rpmG	254	150	404	567	717	AGAATTTTTACAAATACAGCAAATG	n	1271634..1271783	Extragenic:1272021
SAOUHSC_01333	lexA	273	624	897	561	1185	ATTTCGTACACTTGTTCCGAGTGAG	y	complement(1275058..1275681)	Extragenic:1275858
SAOUHSC_01336	MW1228	204	240	444	492	732	CGAACATAAAGACCCTACAAACAATAGCG	n	1276193..1276432	Intragenic:41/240
SAOUHSC_01337	tkt	124	1989	2113	412	2401	CACAAATCTGTAAAGAATTTTCTGAC	y	1276664..1278541	Extragenic:1276513
SAOUHSC_01350	MW1240	39	609	648	352	961	TTTAGCCGTAATTTAAATGAATATG	y	complement(1291392..1292000)
SAOUHSC_01351	parE	255	1998	2253	543	2541	CCACTTGGGAAAGCGCCGATAAG	y	1292206..1294197	Extragenic:1292177
SAOUHSC_01352	parC	281	2403	2684	569	2972	GGCTTCACGTTACAACGTTACAAAGG	y	1294197..1296599	Extragenic:1294116
SAOUHSC_01357	MW1245	129	96	225	417	513	TTGATGTTAATATCAGTGAGTCTGAAAT	n	1299635..1299802	Intragenic:158/168
SAOUHSC_01359	fmtC	269	2523	2792	557	3080	ATTAAGAAGCACTCATAATCGGCTG	y	1301484..1304006	LPCR
SAOUHSC_01361	msrR	242	984	1226	555	1539	TCGTAAGTAGGATTTTCAATATGTC	y	1304855..1305838
SAOUHSC_01362	MW1250	298	189	487	586	775	CAGAACCCTGACGCTTAGTATCTGC	y	complement(1305926..1306111)
SAOUHSC_01373	femA	123	1263	1386	411	1674	TTAGATTAGATTTATTATTTTTGAC	y	1317076..1318338	LPCR
SAOUHSC_01374	femB	291	1260	1551	579	1839	GGTGGTACATCAAATGCTTTCCGTC	y	1318357..1319616
SAOUHSC_01382	MW1271	141	345	486	429	774	CGATTTCCATGTCGCAAGGAACAATG	n	complement(1325278..1325622)	Intragenic:167/345
SAOUHSC_01424	murG	299	1071	1370	587	1658	TTGACTGGCCAGTAAATAGAGAAGG	y	complement(1363710..1364780)	Extragenic:1364980
SAOUHSC_01429	MW1311	178	222	400	466	688	GTTAACGTCGGAGATCCATTAGTAAG	n	complement(1367383..1367604)	Intragenic:137/222
SAOUHSC_01434	dfrA	206	480	686	494	974	GTAGTCATTGCATAGTTAGCTAACC	y	complement(1370010..1370489)
SAOUHSC_01435	thyA	174	957	1131	462	1419	CACGTTACGATGTGGTAGGTACTTAATC	y	complement(1370689..1371645)	Extragenic:1371679
SAOUHSC_01438	MW1320	109	252	361	397	649	TAAATTAGAGGGGAAAACGAAGGCG	n	complement(1373684..1373935)	Intragenic:92/252
SAOUHSC_01462	MW1335	98	345	443	386	731	TGAGGAACAAGAGGCAAGTCCTAAG	y	complement(1419125..1419469)	Extragenic:1419041
SAOUHSC_01465	MW1338	236	180	416	524	704	GTATAAATGCGAAAGACACAATACACC	n	complement(1420444..1420620)	Intragenic:98/177
SAOUHSC_01466	recU	114	627	741	402	1029	AGCTTTGGTGTATTGTGTCTTTCGC	y	1420878..1421555	Extragenic:1420876
SAOUHSC_01467	pbp2	299	2184	2483	587	2771	GTCCTTTCCTTTAAATAATATTCATGACC	y	1421552..1423735	LPCR
SAOUHSC_01468	MW1341	92	342	434	380	722	CCGAAAACCTAAATGCGATATTTGTCC	n	complement(1424301..1424642)	Intragenic:229/342
SAOUHSC_01470	MW1343	297	687	984	585	1272	TGATAATAAAAAGAATCGTCCAGCC	y	complement(1425296..1425982)	Extragenic:1425079
SAOUHSC_01473	MW1346	172	972	1144	460	1432	CCTATGCATAATAGAAAAGACATGATGG	y	complement(1430641..1431612)	Extragenic:1430565
SAOUHSC_01474	MW1347	167	1101	1268	480	1581	GTTTTGGATCAGAACTTATTACAGA	y	complement(1431599..1432699)
SAOUHSC_01477	MW1350	329	702	1031	642	1344	AGGTGATATTACAGTAAATGGTTTG	y	complement(1434843..1435523)
SAOUHSC_01484	MW1357	171	201	372	459	660	GAAAGGGTTTTGTTATGTGGTTAGTC	n	complement(1441962..1442162)	Intragenic:147/201
SAOUHSC_01486	gerCC	169	960	1129	457	1417	ATATGAATGGTTACAGCAATCTACG	n	complement(1442912..1443856)	Intragenic:586/945
SAOUHSC_01487	gerCB	88	603	691	401	1004	ATAAAGCAAATAAAGAGCAAGTACA	n	complement(1443873..1444475)
SAOUHSC_01490	hu	161	273	434	449	722	TACACATATACGGCTAATAATTACG	y	complement(1445604..1445876)	Extragenic:1445909
SAOUHSC_01492	MW1364	162	1311	1473	450	1761	ATATACTCGGAATGATAACGTGGAC	y	complement(1447062..1448372)	Extragenic:1446767
SAOUHSC_01496	cmk	267	660	927	555	1215	TGTTGGATTGTCATATGAGGTGATG	y	complement(1450481..1451032)	Extragenic:1451348
SAOUHSC_01501	ebpS	285	1461	1746	573	2034	ATCCACCGGCACAAGATCGATGTTG	y	complement(1453688..1455148)	Extragenic:1453687
SAOUHSC_01504	fer	299	249	548	587	836	TTTCTAAAAATAGCTCAAAAGACGG	y	1457755..1457979	Extragenic:1457344
SAOUHSC_01592	MW1452	206	450	656	494	944	TGAGAATGTTAAATCGATGCTAATG	y	complement(1517932..1518381)	Intragenic:449/450
SAOUHSC_01598	MW1458	257	921	1178	545	1466	TCCATTCAGCAGGTCATTCAATATG	y	complement(1522315..1523235)	Extragenic:1523371
SAOUHSC_01599	MW1459	90	1485	1575	378	1863	ACTGTCGAGCATATTGAATGACCTG	y	1523548..1525032	Extragenic:1523479
SAOUHSC_01605	gnd	190	1407	1597	503	1910	TAATACATTTGGTATTCCTTCAGTC	y	complement(1529679..1531085)
SAOUHSC_01619	MW1475	153	231	384	441	672	GTCCAACTAATACAATGTTGCGTGG	n	complement(1542925..1543155)	Intragenic:118/231
SAOUHSC_01623	accC	247	1356	1603	535	1891	GCCTATGCCTCAAGTACAATCAACT	y	complement(1545328..1546683)	Extragenic:959896
SAOUHSC_01624	accB	300	465	765	588	1053	GAGTAAAGGTATATATCTACATATC	y	complement(1546683..1547147)	Extragenic:1547241
SAOUHSC_01625	MW1481	290	558	848	578	1136	ACTATTTAGAGTCAAAAGGGTATGG	y	complement(1547621..1548178)	Extragenic:1547518
SAOUHSC_01627	MW1483	224	585	809	512	1097	GTGCTCCACTGGTACCAGTAAAACCTG	y	1549370..1549951	Extragenic:1549975
SAOUHSC_01647	MW1500	187	204	391	475	679	GGTATGACAGAATGGGAGCGAGGAC	n	complement(1562274..1562477)	Intragenic:169/204
SAOUHSC_01649	MW1501	183	1464	1647	471	1935	ACGATGGATATAGAATTGGGTATGG	n	complement(1562911..1563921)	Intragenic:409/1011
SAOUHSC_01651	rpmG	207	150	357	495	645	GTTTCTATATTGCGTAGTTGAGCAG	n	complement(1564681..1564830)	Extragenic:1272021
SAOUHSC_01651	rpmG-2	105	150	255	393	543	CCTGACGATTGTGTAGCGCATGGTTG	n	complement(1564681..1564830)	Intragenic:15/150
SAOUHSC_01661	MW1512	298	678	976	586	1264	CGATTAAGATTTGGTCTTGATGACGGC	y	complement(1573690..1574367)	Intragenic:677/678
SAOUHSC_01662	sigA	237	1107	1344	525	1632	CGCATGTAGCATGTGATTTTAAAG	y	complement(1574498..1575604)	Extragenic:1575744
SAOUHSC_01663	dnaG	226	1818	2044	514	2332	AATTGGGACTAGGTGACACAGCTCG	y	complement(1575828..1577627)	Extragenic:1577724
SAOUHSC_01666	glyS	134	1392	1526	422	1814	GAACCGCGGGTTAAATACGTAACTT	y	1579475..1580866	Extragenic:1383686
SAOUHSC_01668	bex	174	900	1074	462	1362	GGTGCATGTCGTCAAGTTTTAAAGG	y	complement(1581790..1582464)	Intragenic:656/675
SAOUHSC_01672	MW1522	115	468	583	403	871	GGTCAGTAGGTTACACAACGTTAAAGG	y	complement(1583452..1583919)	Extragenic:1583450
SAOUHSC_01678	rpsU	284	177	461	572	749	TCCTTGATTCATACCATAAGGTTCCG	y	complement(1587820..1587996)	Extragenic:1587785
SAOUHSC_01682	dnaJ	165	1140	1305	453	1593	AAAGAAGTAAAAGACGACGACAAAA	y	complement(1591338..1592477)	Extragenic:1592598
SAOUHSC_01683	dnaK	121	1833	1954	409	2242	GATAGAGTATTAAGACCATCAATGG	y	complement(1592613..1594445)	LPCR
SAOUHSC_01684	grpE	280	627	907	568	1195	GTATCTTCAATTCAGCCCATTCTAC	y	complement(1594514..1595140)	Extragenic:1595174
SAOUHSC_01689	rpsT	127	252	379	415	667	CTGCAAAATTTTAAGCTAACCCCATC	n	1600106..1600357	Intragenic:222/252
SAOUHSC_01690	MW1538	297	975	1272	585	1560	CATCATGGGAGCAAGACAAGTAGTTC	y	complement(1600402..1601376)	Extragenic:1601416
SAOUHSC_01697	MW1545	298	570	868	586	1156	GCGAAGCTACGCGTAGTGAATTAGTG	y	complement(1606565..1607134)	Extragenic:1607428
SAOUHSC_01698	MW1546	154	291	445	442	733	GAGGAAGCAGAGCGCAAGGGAAACC	n	complement(1607137..1607427)	Extragenic:1607428
SAOUHSC_01700	MW1548	182	1101	1283	470	1571	GTTATAGGTGACCAAATGCTTACTG	y	complement(1608251..1609351)	Intragenic:1098/1101
SAOUHSC_01701	MW1549	279	528	807	567	1095	AGTGGTGATAGCTTTATCGGTAGTG	y	complement(1609352..1609879)	Extragenic:1610300
SAOUHSC_01714	greA	203	477	680	491	968	GGCGTTCAATGGACTCTGTTATCAA	y	complement(1619925..1620401)	Extragenic:1619700
SAOUHSC_01720	MW1566	242	429	671	530	959	TGAAATTCGACTATGAAGAACTTCC	y	complement(1624504..1624932)	Extragenic:1624354
SAOUHSC_01721	MW1567	261	261	522	549	810	AAGTATCGATGGTTGCAACTGTCCC	y	complement(1624936..1625196)	Extragenic:1624511
SAOUHSC_01722	alaS	225	2631	2856	513	3144	ACAACTGTATAGTCGATTTAAAGTG	y	complement(1625259..1627889)	Extragenic:266842
SAOUHSC_01725/SAOUHSC_01726	MW1571	283	1119	1402	571	1690	GACGGATGCTACAGGCCATATTGTA	y	complement(1631841..1632614)	Extragenic:1631565
SAOUHSC_01727	MW1572	293	1143	1436	581	1724	AGAAGTATACCAATCGAATAACCAG	y	complement(1632959..1634101)	Extragenic:1634150
SAOUHSC_01729	MW1574	237	147	384	525	672	CAAGGAGGTTTCACTATGGCAGACG	n	complement(1635663..1635809)
SAOUHSC_01737	aspS	154	1767	1921	442	2209	GTTTAGGTGCCAAGTTTACAATCGT	y	complement(1639308..1641074)
SAOUHSC_01738	hisS	171	1263	1434	459	1722	ATGAGGGTGGCAACACGGATATTCG	y	complement(1641090..1642352)	Extragenic:1642411
SAOUHSC_01739	MW1582	117	876	993	405	1281	GCTACGAGCGTATGGTCTTACTGTG	y	complement(1642813..1643688)	Intragenic:445/876
SAOUHSC_01741	MW1583	254	453	707	542	995	TCAGGTTGATTTAGAGGTAACTGCG	y	complement(1643685..1644137)	Extragenic:739775
SAOUHSC_01742	relA	194	2190	2384	507	2697	AACAGTAGATTTAGGTCGAATTTTT	y	complement(1644149..1646338)	LPCR
SAOUHSC_01746	secF	298	2280	2578	586	2866	GTTGACCCTTCATAATGAGAAGTGG	y	complement(1649782..1652001)	Extragenic:1652108
SAOUHSC_01750	ruvB	201	1005	1206	489	1494	GCTACTTCGACGGTGCAAGATCAATTC	y	complement(1654804..1655808)	LPCR
SAOUHSC_01751	ruvA	223	603	826	511	1114	CTGATATTGTGGGTATGTTGGCACGTG	y	complement(1655840..1656442)	Extragenic:2521599
SAOUHSC_01753	obg	87	1293	1380	375	1668	CCTAATTATTTACAATATATAAGGGGCTC	y	complement(1656924..1658216)	LPCR
SAOUHSC_01755	rpmA	196	285	481	484	769	GATTATAGGATTGACATCTGAGAGACC	y	complement(1658571..1658855)	Extragenic:1658492
SAOUHSC_01756	MW1596	184	201	385	472	673	AAAAAGGCCATCGTCAACCATACAC	y	complement(1658867..1659187)	Extragenic:1658492
SAOUHSC_01757	rplU	267	309	576	555	864	GCGTTGAAGGAAGAAATGAGAAGAG	y	complement(1659193..1659501)	Extragenic:1660034
SAOUHSC_01760	MW1600	98	120	218	386	506	CTAAAACCCGAAAATGCTTATCAATAGG	n	complement(1661240..1661359)	Extragenic:1661420
SAOUHSC_01766	folC	216	1272	1488	504	1776	ATGGATAAGGAAATCAGCCGTTTGG	y	complement(1664392..1665663)	Extragenic:1664312
SAOUHSC_01767	valS	269	2631	2900	557	3188	CTGAAGGTAGCCCACAGAGTATCTTAG	y	complement(1665676..1668306)	Extragenic:1668354
SAOUHSC_01770	MW1610	76	90	166	364	454	GGTACATTCCTATCTACGGCACACACG	y	complement(1670599..1670700)	Extragenic:1670710
SAOUHSC_01777	MW1617	138	591	729	451	1042	ATCAGCTTAATCATTGATGTGTTAT	y	complement(1677130..1677720)
SAOUHSC_01782	MW1621	289	609	898	577	1186	CATGAAATGAGCTACTCACGTTTAATG	y	complement(1681699..1682307)	Extragenic:1681675
SAOUHSC_01784	rplT	164	357	521	452	809	CTCACTTATTCGCAAACAAGAGCAC	y	complement(1682449..1682805)	Extragenic:1682368
SAOUHSC_01785	rpmI	198	201	399	486	687	GTATCTATTCGTTTCAGAGGGCGTGC	y	complement(1682852..1683052)	Extragenic:1683058
SAOUHSC_01786	infC	165	528	693	453	981	CGAAACGAACCAAGTAGAAGCACCC	y	complement(1683081..1683608)	Extragenic:1683076
SAOUHSC_01787	lysP	170	1494	1664	458	1952	GAATGTGATGTGCTACCTTATATAG	y	complement(1683837..1685330)	Extragenic:329522
SAOUHSC_01788	thrS	248	1938	2186	536	2474	GGATCAAGACCGTTATCTTAAGCAGAG	y	complement(1685756..1687693)
SAOUHSC_01791	dnaI	223	921	1144	511	1432	AATGAGGGTTCTAGCGGAAATTACC	y	complement(1688106..1689026)	LPCR
SAOUHSC_01792	dnaB	176	1401	1577	464	1865	CGGAAGTGTCTTCACGAGATATAGG	y	complement(1689026..1690426)	Extragenic:1690528
SAOUHSC_01795	MW1631	182	624	806	470	1094	GCGGTACAAGTATTTCAGATTATCGTC	y	complement(1692302..1692925)	Extragenic:1691668
SAOUHSC_01806	pykA	190	1758	1948	478	2236	ACGTTTAGGTGGATATGCGGTAGAC	y	complement(1707966..1709723)	Extragenic:1709749
SAOUHSC_01807	pfk	92	924	1016	380	1304	GGTAATTTAGAGTTAAAGATAAATCAG	y	complement(1709745..1710668)	Intragenic:919/924
SAOUHSC_01808	accA	300	945	1245	588	1533	TTAAAACGTCATTCTGACGCTGGAC	y	complement(1710982..1711926)	LPCR
SAOUHSC_01809	MW1644	262	858	1120	550	1408	GCTAGGATTGAAGTTGATCCGCAAG	y	complement(1711926..1712783)	Extragenic:1712820
SAOUHSC_01811	dnaE	100	3198	3298	388	3586	ATGCGTCAGGAGTTTCAGTGGACAG	y	complement(1714657..1717854)	Extragenic:569438
SAOUHSC_01820	ackA	213	1203	1416	501	1704	TCGGGTGAAACAAAGCCAGTTGAAG	n	complement(1725538..1726740)	Extragenic:1726820
SAOUHSC_01827	MW1660	167	1695	1862	455	2150	TGTTCCAATAAGTAAAAGCCGACCC	y	complement(1732038..1733732)	Extragenic:1733838
SAOUHSC_01829	rpsD	160	603	763	448	1051	GTATATTATTGAGCGCTATGTTGTTCCC	y	1734577..1735179	Extragenic:1734466
SAOUHSC_01837	MW1669	211	618	829	499	1117	GGTTTGTTGTAGAATGATCTGTATG	y	complement(1742510..1743127)	Extragenic:1743223
SAOUHSC_01839	tyrS	213	1263	1476	501	1764	CACCTTTATAACTAACATGTCCTACG	y	complement(1744667..1745929)	Extragenic:1745965
SAOUHSC_01844	MW1673	300	96	396	588	684	GTATCCTTTGGTGGCTGAGTTGTAG	n	1750105..1750194	Intragenic:18/90
SAOUHSC_01856	murC	114	1314	1428	402	1716	GAGCAACTCGGTTATGTTTCGAGTG	y	complement(1761822..1763135)	Extragenic:1763216
SAOUHSC_01866	MW1692	133	792	925	421	1213	GTTGAGGATTTACAATAATTATCTGGAC	y	complement(1772532..1773257)	Extragenic:1773417
SAOUHSC_01871	MW1697	173	1662	1835	461	2123	TCTAGTATTCAATGACAATGTGTTG	y	complement(1778129..1779790)	Extragenic:1147844
SAOUHSC_01875	leuS	182	2424	2606	470	2894	GATGCTGAGAGCTAGTGTTAAGGAC	y	complement(1788818..1791235)	Extragenic:1791277
SAOUHSC_01908	MW1727	190	912	1102	478	1390	CGTACAGATGTCTTATTCCCATGGG	y	complement(1816537..1817445)	Extragenic:1817527
SAOUHSC_01909	metK	251	1194	1445	539	1733	GGTACTATTATTTTTAACGGATTCTC	y	complement(1817570..1818763)	Extragenic:1818830
SAOUHSC_01911	MW0122	95	222	317	383	605	GAGGTATGTAAAGATCATATCCATA	n	complement(1820862..1821347)	Intragenic:352/486
SAOUHSC_01914	MW1733	201	258	459	489	747	TCACGGGTAACTGCTTCAGCACTAC	n	1823012..1823269	Intragenic:249/258
SAOUHSC_01928	MW1747	193	144	337	481	625	GAAAAAAACGCAATGGCACAGCCAC	y	complement(1832463..1832606)
SAOUHSC_01930	MW1748	128	378	506	416	794	CTAATGTTAAAACCAACAATCATATGGG	y	complement(1833476..1833835)	Extragenic:1833414
SAOUHSC_01953	bsaA2	170	144	314	458	602	AATCTAATTATCAAAATAGTATTAC	n	complement(1857745..1857888)	Intragenic:79/144
SAOUHSC_01979	MW1788	292	465	757	580	1045	GCGATAGGGTTTATTATACAGTTTTC	y	complement(1883880..1884344)	Extragenic:1884532
SAOUHSC_01986	MW1794	276	153	429	564	717	CGATGAGCAAGGTAAGTTAAATGTTAG	n	complement(1890657..1890809)	Extragenic:1890810
SAOUHSC_02016	MW1055	261	189	450	549	738	GTCTCATGATTTACAACCTTTCTTATGTG	n	complement(1923883..1924083)
SAOUHSC_02102	map	74	759	833	387	1146	GTCTCACTCACTTTCCAAAATACTA	y	complement(1975940..1976698)
SAOUHSC_02106	MW1832	84	732	816	372	1104	CACAGTTGCAATACCAAACTATACATC	y	complement(1979281..1980012)	Extragenic:1979218
SAOUHSC_02107	MW1833	299	1314	1613	587	1901	CTTAACATTTTGATACACCTCTTATTTG	y	complement(1980014..1981327)	Extragenic:1981584
SAOUHSC_02114	MW1839	286	948	1234	574	1522	ATGATGAAATAAGACTGAGCCTGGG	y	complement(1986589..1987536)	Extragenic:1986571
SAOUHSC_02116	MW1840	133	1428	1561	421	1849	GGCCGACCAATCGGTTTACAGTTC	y	complement(1988305..1989732)	Intragenic:1427/1428
SAOUHSC_02117	MW1841	171	1458	1629	459	1917	CTGATACAGAAGGCGTTGAACCTAC	y	complement(1989745..1991202)	LPCR
SAOUHSC_02118	MW1842	291	303	594	579	882	ATTTATTCTTTTTGAAATACTTGCATAC	y	complement(1991204..1991506)	Extragenic:1991573
SAOUHSC_02122	lig	127	2004	2131	415	2419	AGGCATGGTGAGTAATGTAAACGAG	y	complement(1994712..1996715)	Extragenic:1433118
SAOUHSC_02123	pcrA	238	2193	2431	526	2719	CCGGTTATGTATATAGAGTATAGTG	y	complement(1996719..1998911)
SAOUHSC_02132	nadE	158	822	980	446	1268	GCACTAGGATTACAATCTATTTGGG	y	complement(2005181..2006002)	Extragenic:2005033
SAOUHSC_02133	MW1854	247	1470	1717	535	2005	GCGTTTCATAATGACACTCTTTATAC	y	complement(2005995..2007437)	Extragenic:2007583
SAOUHSC_02139	MW1859	117	561	678	405	966	CTATATTTATATATTAACCATTAGG	n	2012964..2013524	Intragenic:228/561
SAOUHSC_02140	MW1860	247	930	1177	560	1490	GCTTGATAGTTTATTGAGAGAAAGA	y	2013577..2014506
SAOUHSC_02145	MW1865	187	174	361	475	649	AAGGTCATGTCACGTTGAAACAGAG	n	complement(2018697..2018870)	Intragenic:63/174
SAOUHSC_02151	MW1871	245	741	986	533	1274	TCTGACACAACGATAGTTACTGTTG	y	complement(2023148..2023888)	Extragenic:2023002
SAOUHSC_02152	MW1872	300	873	1173	588	1461	GTCATATCTAACTTCTTGTCTATACC	y	complement(2023888..2024760)	Extragenic:2024976
SAOUHSC_02155	MW1875	243	381	624	531	912	TGTTTATGTTGACGCTACGGTTGTC	n	complement(2026331..2026711)	Intragenic:247/381
SAOUHSC_02157	MW1877	95	99	194	383	482	CCTCTCTTTAAAAAAATTGTATGCC	n	complement(2027389..2027487)	Intragenic:34/99
SAOUHSC_02166	MW0917	173	246	419	461	707	CTCTATACAGATGGTATAACTACACTCG	n	2032800..2033060	Extragenic:946401
SAOUHSC_02251	MW1950	271	216	487	559	775	GGGTCAACGGAAATCTTACCGATAGAAC	n	complement(2085846..2086058)	Intragenic:115/213
SAOUHSC_02254	groEL	212	1617	1829	500	2117	TGGTACAAGAGTGACTCCTGAAGTG	y	complement(2086760..2088376)	Extragenic:2088435
SAOUHSC_02255	groES	278	285	563	590	875	AATGACTGCTTTAGTCAGTTCTATG	y	complement(2088452..2088736)
SAOUHSC_02260	hld	236	135	371	524	659	CCACTCTCCTCACTGTCATTATACG	y	complement(2093504..2093638)	Extragenic:2093673
SAOUHSC_02277	MW1973	222	1026	1248	510	1536	GCAATCGATGATAATTATAGAGGCTATGG	y	complement(2108736..2109761)	Extragenic:2109923
SAOUHSC_02279	MW1975	268	690	958	556	1246	GTAAGACGTACGATTAATTCCCCGAC	y	complement(2110191..2110853)	Extragenic:2109868
SAOUHSC_02280	MW1976	286	462	748	574	1036	AGCATTTTATTATACTCCTTCCGTG	y	complement(2110834..2111268)	Extragenic:2111429
SAOUHSC_02299	rsbW	224	480	704	512	992	ACCTATGAGACAAGATGGAACTCGTG	n	complement(2132674..2133183)	Intragenic:454/510
SAOUHSC_02300	rsbV	91	327	418	379	706	ATAATAATTTGAAATATAAATATGGTGG	n	complement(2133155..2133481)	Intragenic:161/327
SAOUHSC_02306	dpj	90	360	450	378	738	AGAAGTGAAGCACGTAGATTGAAAC	y	complement(2136767..2137126)	Extragenic:2136568
SAOUHSC_02317	murF	285	1359	1644	573	1932	GTTCAATTAACGCTTAGAAATATGGC	y	complement(2150204..2151562)
SAOUHSC_02318	ddlA	256	1071	1327	544	1615	TAGATACAGACACATAACGCCTCGT	y	complement(2151577..2152647)	Extragenic:2152796
SAOUHSC_02320	MW2008	279	138	417	567	705	GACAGAACGCATTTCAAATATGATAGGTG	n	complement(2154431..2154568)	Intragenic:39/138
SAOUHSC_02321	MW2009	198	210	408	486	696	GTCTATTGTGATGATGTCCTTACGC	n	complement(2154696..2154905)	Intragenic:129/210
SAOUHSC_02327	MW2013	254	873	1127	542	1415	TGAATCCGCAACTACCGATTGTAGC	y	complement(2158348..2159220)	Extragenic:2159598
SAOUHSC_02332	MW2018	205	57	262	493	550	CCGGTTTTTTTATTTCGCAAATATATGTC	n	complement(2162336..2162467)	Intragenic:123/132
SAOUHSC_02334	MW2021	117	396	513	405	801	ATAACAAATAACGAGATGCTATAGC	n	complement(2163706..2164101)	Intragenic:168/396
SAOUHSC_02336	MW2023	269	441	710	557	998	ATATCAATGTAGAAGGTCGTAGTGC	y	complement(2164794..2165234)	Extragenic:2165254
SAOUHSC_02337	murA	280	1266	1546	568	1834	CCTATTGGGCTTTACAATCAATTAG	y	complement(2165268..2166533)	Extragenic:2165254
SAOUHSC_02349	atpE	103	213	316	391	604	ATGCTTTCGATGGTTTATATGTCAC	n	complement(2172982..2173194)	Intragenic:172/213
SAOUHSC_02357	MW2040	220	1047	1267	508	1555	GCCCAGTTGTTTTTGAAATTGGTTAC	y	complement(2178626..2179723)	Intragenic:7/1098
SAOUHSC_02359	prfA	215	1077	1292	503	1580	GATGGCTGTCAGTGAACAAGTAACG	y	complement(2180579..2181655)
SAOUHSC_02361	rpmE	152	255	407	440	695	AAGAAAGTACTAAAACGGGTCGACC	y	complement(2182602..2182856)	Extragenic:2182966
SAOUHSC_02364	MW2047	92	339	431	380	719	TGTATAGATTTATCTTGTTTTGTGG	n	complement(2186202..2186537)
SAOUHSC_02366	fbaA	162	861	1023	450	1311	ATTGTATAAAAATGTATACGTTTGC	y	complement(2188351..2189211)
SAOUHSC_02368	ctrA	86	1611	1697	374	1985	GCTTGCTTTAATGTTATGTTTTACG	y	complement(2190059..2191669)
SAOUHSC_02369	rpoE	278	531	809	566	1097	GCCAACTTACTTAAGAAAAAACTATGAC	n	complement(2192005..2192535)	Extragenic:2192596
SAOUHSC_02371	MW2054	216	804	1020	504	1308	GCGTCACTAACTAACAATCCTATAC	y	2193931..2194734	Extragenic:2193766
SAOUHSC_02379	MW2061	135	663	798	423	1086	TTAATGTAATAGTATATGTATGCGG	n	complement(2201188..2201850)	Intragenic:291/663
SAOUHSC_02383	MW2065	184	1374	1558	472	1846	AGGGTCTGGGACGTAAATTAATGTC	n	complement(2204510..2205883)	Intragenic:775/1374
SAOUHSC_02391	MW2072	208	81	289	496	577	GGGGAAGAAATAGCTAGTTAGACAAGGG	n	complement(2212109..2212213)	Intragenic:54/105
SAOUHSC_02399	glmS	109	1806	1915	397	2203	GCATGTTCCTATTTATATTATGAAAGC	y	complement(2217061..2218866)
SAOUHSC_02405	glmM	237	1356	1593	525	1881	GAGTTAAGTTCGATTGATTTAGAAG	y	complement(2232836..2234191)	Extragenic:2234233
SAOUHSC_02407	MW2090	90	810	900	378	1188	CTATTTAAATATATGTTCGTATGACAGTG	y	complement(2235152..2235961)	Extragenic:2235994
SAOUHSC_02419	MW2094	144	474	618	432	906	GGGTCGTATTTTTTAAAGAACAGTCATCTC	n	complement(2247791..2248264)	Intragenic:349/474
SAOUHSC_02425	MW2099	150	261	411	438	699	CCACATCCCTAACAAAAACACGAAC	n	2252508..2252768	Intragenic:27/261
SAOUHSC_02442	MW2109	96	240	336	384	624	GTAGAATATTTCACAGAAATGCCAGTACG	n	complement(2266669..2266908)	Intragenic:37/240
SAOUHSC_02457	MW2123	220	732	952	508	1240	GGTCATTATCCTTTATGTTTAGACATC	n	2280889..2281629	Intragenic:169/741
SAOUHSC_A02331	MW2124	128	150	278	416	566	CCTTATGATAGAGACGCTACTTTGG	n	2281666..2281827	Intragenic:78/162
SAOUHSC_02477	rpsI	241	399	640	529	928	CTGACAAAGTTTACTACCGTCACTC	y	complement(2299327..2299725)	Extragenic:2299315
SAOUHSC_02478	rplM	174	438	612	462	900	CGATAAGCCCCGGAAACTTATTGTG	y	complement(2299739..2300176)	Extragenic:2299170
SAOUHSC_02484	rplQ	292	369	661	580	949	TTCGTTGGTCTTACTGATGAAGCGC	y	complement(2304224..2304592)
SAOUHSC_02485	rpoA	124	945	1069	412	1357	CTCCAGTACCTCATAACGGTTGTCGTC	y	complement(2304609..2305553)
SAOUHSC_02486	rpsK	237	390	627	525	915	GGTCGCATCCGTGAAGTTGTAGAC	y	complement(2305628..2306017)	Extragenic:2305571
SAOUHSC_02487	rpsM	233	366	599	521	887	GTAACTGTTGAGATGTCTCCGTACG	y	complement(2306041..2306406)
SAOUHSC_02488	rpmJ	98	114	212	386	500	GTAACTGTTGAGATGTCTCCGTACG	y	complement(2306429..2306542)
SAOUHSC_02489	infA	134	219	353	422	641	GGCAATTAACGATAATTAATTCCCG	y	complement(2306574..2306792)
SAOUHSC_02490	adk	210	648	858	498	1146	CTTTTGTAGGTTCTATCTTCTTAGC	y	complement(2306985..2307632)
SAOUHSC_02491	secY	82	1293	1375	395	1688	CTAGGTAATGGTTCACTTGATAAGA	y	complement(2307649..2308941)
SAOUHSC_02492	rplO	211	441	652	499	940	GAGGGAAAACTAGTTATGGCTAAATTAC	y	complement(2308941..2309381)
SAOUHSC_02493	rpmD	270	180	450	558	738	CACAATTACTGGCCGTTACGGTTCAGG	y	complement(2309398..2309577)
SAOUHSC_02494	rpsE	284	501	785	572	1073	CGTTCAAACAAGCATATCTACGCTC	y	complement(2309594..2310094)
SAOUHSC_02495	rplR	128	360	488	416	776	CATCCGTTCAGTAAGACCTCCAGAGCC	y	complement(2310115..2310474)
SAOUHSC_02496	rplF	99	537	636	387	924	GGTGTAATCACTGACAAAGAAGCAAG	y	complement(2310505..2311041)
SAOUHSC_02498	rpsH	225	399	624	513	912	AGTGGCTAAAACTTCAATGGTTGC	y	complement(2311066..2311464)	Extragenic:2311498
SAOUHSC_02499	rpsN	138	171	309	451	622	CCAGAAATCGACTATGATAAAGTAA	y	complement(2311496..2311666)	Extragenic:1272232
SAOUHSC_02500	rplE	252	540	792	540	1080	CCGTGTCGTTGTGGAAGGTGTTAAC	y	complement(2311704..2312243)
SAOUHSC_02501	rplX	141	318	459	429	747	ATGACAAAGGCCCACGTGGTACTCG	y	complement(2312270..2312587)
SAOUHSC_02502	rplN	292	369	661	580	949	GAAAGAAACGATCGTAAAGTTTATGTAGG	y	complement(2312623..2312991)
SAOUHSC_02503	rpsQ	237	264	501	525	789	GCTAAGGAAATTAGAGACTTAACCAC	y	complement(2313023..2313286)	Extragenic:2313321
SAOUHSC_02504	rpmC	201	222	423	489	711	CCATATACTAAAAAACCTTTAGAAGTACG	y	complement(2313310..2313519)
SAOUHSC_02505	rplP	104	435	539	392	827	CACGCTGAAGCTGACACTACTTACGG	y	complement(2313509..2313943)
SAOUHSC_02506	rpsC	127	654	781	415	1069	GTTTCCGTCCACGTGCGCAAGGTCG	y	complement(2313946..2314599)	Extragenic:1203629
SAOUHSC_02507	rplV	222	354	576	510	864	TCAAAACATGGTCACGTCGTTCTAC	y	complement(2314623..2314976)
SAOUHSC_02508	rpsS	186	279	465	474	753	GCTCCTATCGGTAGACCATCTCCAATG	y	complement(2315005..2315283)
SAOUHSC_02509	rplB	298	834	1132	586	1420	ATTCTTAAGCGCCCCGTAATCACTG	y	complement(2315350..2316183)
SAOUHSC_02510	rplW	121	276	397	409	685	GCAACATCCCTGGCGTTCAAGTGAC	y	complement(2316216..2316491)
SAOUHSC_02511	rplD	267	624	891	555	1179	CGGTTCTCATTTCCACAGAGCAC	y	complement(2316491..2317114)
SAOUHSC_02512	rplC	189	663	852	477	1140	CAATCATCCGTGCCGTGCATAAG	y	complement(2317141..2317803)
SAOUHSC_02523	MW2177	110	165	275	398	563	TTTATAACTTTAACATACTCCACAG	n	2326237..2326401	Extragenic:2327147
SAOUHSC_02527	fmhB	84	1266	1350	397	1663	GACATTTCAAAAATAAGAGTTCAAA	y	complement(2330434..2331699)
SAOUHSC_02528	MW2181	169	252	421	457	709	CCTATACTTCAATATACTTTCATCATC	n	2332088..2332339	Intragenic:235/252
SAOUHSC_02538	moaD	231	234	465	519	753	ACGAGTATTGTTCATAGAATAGGGC	n	complement(2337694..2337927)	Intragenic:36/234
SAOUHSC_02566	sarR	212	348	560	500	848	TTCAATTTGGCAAAATATCTTAAACATC	n	complement(2357499..2357846)	Intragenic:195/348
SAOUHSC_02568	MW2214	266	327	593	554	881	ATCACCCGATATTTGCGGTTAGCCC	n	complement(2358274..2358600)	Extragenic:2358601
SAOUHSC_02571	MW2217	292	810	1102	580	1390	CAGTAATATTACAAATTTGTAACAGAC	y	2361998..2362801	Extragenic:2361932
SAOUHSC_02572	MW2218	299	129	428	587	716	CGTTTAACTTAATGTGAGCGTGGA	y	complement(2362818..2363060)	Extragenic:2363088
SAOUHSC_02575	MW2221	282	423	705	570	993	GCGCCATTTCCTGATCCTACAATTGC	y	2366059..2366481	Extragenic:2365913
SAOUHSC_A02445	MW2223	178	210	388	466	676	AGTGGCGGACCTTTCTCAGTAAGTTC	n	2367266..2367523	Intragenic:183/258
SAOUHSC_A02450	MW2227	86	252	338	374	626	TGCTATTGTGAATCAATCATCGACAGGC	n	complement(2370858..2371091)	Intragenic:195/234
SAOUHSC_02612	MW2256	235	687	922	523	1210	CTTTTCGAGCTATAAGGCAAATCTTGG	y	complement(2402756..2403442)	Extragenic:2403540
SAOUHSC_02623	fni	261	1050	1311	549	1599	GAGAAAATTTTGAGTCATACACGTC	y	complement(2411700..2412749)	Extragenic:2411637
SAOUHSC_02637	tcaR	265	456	721	553	1009	GTCAGAGTATAGTTGAAAATTAACGG	n	complement(2423661..2423897)	Intragenic:136/237
SAOUHSC_02666	MW2303	296	357	653	584	941	GATACACCTATCAAAATCGATTTATAACAC	n	2451289..2451645	Intragenic:33/357
SAOUHSC_02683	nasE	192	315	507	480	795	GAACAGCGCCATGGTTAAGAAGACTTG	n	complement(2468857..2469171)	Intragenic:136/315
SAOUHSC_02688	MW2326	173	183	356	461	644	ACAAAAGAAGCCGCTCAACAAGTCATAAAC	n	complement(2474417..2474599)	Intragenic:51/183
SAOUHSC_02691	MW2329	126	267	393	414	681	CAGATTATAACTCCATGATGGAAACAC	n	complement(2477181..2477447)	Extragenic:2477022
SAOUHSC_02692	MW2330	99	252	351	387	639	CCCCGTGCGAAATCTTGATTAGTAG	n	complement(2477447..2477698)	Intragenic:49/252
SAOUHSC_02702	MW2338	170	105	275	458	563	TCCCCCTCACCATCTAAAAAACGAC	n	2484494..2484598	Extragenic:2484649
SAOUHSC_02720	MW2353	75	108	183	363	471	TATAATGGTCGCCTAACATCTCGGG	y	complement(2502476..2502583)	Intragenic:47/108
SAOUHSC_02722	MW2355	135	387	522	423	810	GGCGTATAAGGATGAGAGGAAAGAGAC	n	complement(2502851..2503237)
SAOUHSC_02756	MW2380	264	267	531	552	819	GATTATCACTAGCCCTACAGAAGCG	n	complement(2534034..2534300)
SAOUHSC_02757	MW2381	113	258	371	401	659	AGCTTGTGTACGATAGCATATAGG	y	complement(2534300..2534557)	Extragenic:2534065
SAOUHSC_02774	MW2398	294	423	717	582	1005	GGCCATTATAAGAACAATATATATCG	n	complement(2551738..2552160)	Intragenic:14/423
SAOUHSC_02776	MW2400	278	420	698	566	986	CCTATGCATCACCTGAAAATAACTTTC	n	complement(2553049..2553468)	Intragenic:356/420
SAOUHSC_02781	MW2405	300	192	492	588	780	GGAAATTCATGTAATATTAGTCTTG	n	complement(2555933..2556124)	Intragenic:56/192
SAOUHSC_02785	MW0403	111	324	435	399	723	CTTTCAACGATAGGGTCTTCTGTATC	n	complement(2558305..2558631)	Extragenic:409501
SAOUHSC_02791	MW2410	193	393	586	481	874	CACAGCCCCAAGACAATACTTTTCAC	y	complement(2564791..2565183)	Extragenic:2564784
SAOUHSC_02796	MW2414	226	234	460	514	748	GTGGGACTTGGGCAATCTATAGAGGG	n	complement(2568218..2568451)
SAOUHSC_02799	sarT	193	360	553	481	841	ATAACTAAAAATCACGGAATAACAAATG	n	complement(2575197..2575517)	Intragenic:93/321
SAOUHSC_02805	MW2422	271	201	472	559	760	GACGCAGGATTTTGGATGTTTAAAG	y	complement(2584573..2584875)	Extragenic:2584425
SAOUHSC_02827	MW2441	259	285	544	547	832	CGCCCTATTCATTCCGACAAAGACATTG	n	2605736..2606020
SAOUHSC_02842	MW2454	131	204	335	419	623	CTGATAGGAATGATGATAGTCTATAGG	n	2617234..2617437	Intragenic:135/204
SAOUHSC_02859	mvaA	244	1281	1525	532	1813	CATCCTTTCAAATTTATAAAAGCAACACTTG	y	complement(2630037..2631314)	Extragenic:2629982
SAOUHSC_02860	mvaS	264	1167	1431	552	1719	CATGGACGTACTCCTTTTACTTCAC	y	2631568..2632734	Extragenic:2631447
SAOUHSC_02863	MW2470	128	171	299	416	587	CCGTAAAGAGACTTATTCATGGAAATGGAC	n	complement(2636008..2636178)	Intragenic:63/171
SAOUHSC_02865	MW2472	73	228	301	361	589	GTTAGAAAAAAATCTACGAAATAAATC	n	complement(2638197..2638424)	Extragenic:2638425
SAOUHSC_02872	MW2477	138	192	330	426	618	CCTTATCACCCTTATCTATACAATTCTCGC	n	2644750..2644941	Intragenic:190/192
SAOUHSC_02886	MW2489	168	489	657	456	945	GGATATTGAAGTTAGGGAAATTTATTGG	n	complement(2659920..2660408)	Intragenic:199/489
SAOUHSC_02887	isaA	241	702	943	529	1231	GGATTCTAAAGGGCACATATTTCAC	n	complement(2660684..2661385)	Intragenic:305/702
SAOUHSC_02893	MW2494	103	231	334	391	622	CTATTAAAATCGTGTCTCAAACCCC	n	2664945..2665175	Intragenic:128/231
SAOUHSC_02906	MW2506	200	369	569	488	857	AAGATGAAAGTACAACAGTAAGTGG	n	complement(2674394..2674762)
SAOUHSC_02910	MW2510	132	276	408	420	696	CTTGCTGAATCGTCTTATTAAAATTATG	n	2677700..2677975	Intragenic:21/276
SAOUHSC_02925	MW2524	225	417	642	513	930	GCAAGCAAAGTGGCCTCTCTTAAATCG	n	2691116..2691532	Intragenic:251/417
SAOUHSC_02928	MW2527	121	123	244	409	532	CTACATTTGGATTATAGCATTTTAAACC	n	2694530..2694859	Intragenic:303/330
SAOUHSC_02949	MW2541	200	498	698	488	986	AAGTAAGACAGGTGAAAAAAGACGG	n	complement(2712916..2713413)	Intragenic:180/498
SAOUHSC_02957	MW2546	272	201	473	560	761	GACAGAACTAAAAACCGTTGACACG	n	complement(2719286..2719486)	Intragenic:9/201
SAOUHSC_03001	icaR	297	561	858	585	1146	CACATTTATGTCAGGCTTCTTGTTC	n	complement(2774450..2775010)	Intragenic:280/561
SAOUHSC_03017	MW2601	213	498	711	501	999	CTATGGAGTTAAGACAATTCGGACAG	n	complement(2790644..2791141)	Intragenic:394/498
SAOUHSC_03032	MW2616	241	576	817	529	1105	CCCAAATTTTTAACATGTTACGCTC	n	2804266..2804841	Intragenic:446/576
SAOUHSC_03045	cspB	157	201	358	445	646	CTGTACATTATGCCAATATGAGCGT	n	2813020..2813247	Intragenic:110/228
SAOUHSC_03049	MW2627	174	840	1014	462	1302	CAGAAACACATACTTTCGAATTGCC	y	complement(2815473..2816312)	Extragenic:2815457
SAOUHSC_03052	gidA	224	1785	2009	537	2322	ACTTGGGAAATATTAGGAGAAATTA	y	complement(2817074..2818858)
SAOUHSC_03053	thdF	341	1380	1721	654	2034	TTTCGCTTAGGTATTAGTGTTTCTA	y	complement(2819018..2820397)
SAOUHSC_03054	rnpA	147	348	495	435	783	GTTTTATCTGCATAAGATCACTGACTC	y	complement(2820536..2820889)
SAOUHSC_03055	rpmH	70	138	208	383	521	TTAATCTAAGAAACGCAAAATCTTA	y	complement(2821010..2821147)	LPCR
